# Supplementary material for: Exploration of the Effect on Genome-Wide DNA Methylation by miR-143 Knock-Out in Mice Liver
Source: Int J Mol Sci. 2021 Dec 3;22(23):13075. doi: 10.3390/ijms222313075 (PMC8658369; doi:10.3390/ijms222313075)
Supplement: Supplementary file 1 [file ijms-22-13075-s001.zip]

Archive with 3 entries (3 files):
- ijms-1458839-Table S1.xlsx
- ijms-1458839-Table S2.xlsx
- ijms-1458839-Table S3.xlsx
