# Supplementary material for: Exploration of the Effect on Genome-Wide DNA Methylation by miR-143 Knock-Out in Mice Liver
Source: Int J Mol Sci. 2021 Dec 3;22(23):13075. doi: 10.3390/ijms222313075 (PMC8658369; doi:10.3390/ijms222313075)
Supplement: Supplementary file 1 [file ijms-22-13075-s001.zip › ijms-1458839-Table S1.xlsx]

## Sheet: Sheet1
Supplementary table 1. The annotation of DMRs
chromosome	DMR start	DMR end	length	mC sites	KO group Methylation level	WT group Methylation level	difference Methylation level	areaStat	Stat	regionID	region	Genename
NC_000067.6	5072006	5072132	127	13	0.863064	0.423524	0.439539	91.1434	Hyper	58175	promoter	Rgs20
NC_000067.6	5072006	5072132	127	13	0.863064	0.423524	0.439539	91.1434	Hyper	Target=RLTR28B:15-481;Class=LTR/ERVL	repeat
NC_000067.6	6441396	6441598	203	60	0.0790481	0.262481	-0.183433	-355.763	Hypo	NC_000067.6:6441200:6441612	CGI
NC_000067.6	8925665	8925808	144	13	0.928202	0.716819	0.211384	53.682	Hyper	Target=RMER17B:1-899;Class=LTR/ERVK	repeat
NC_000067.6	8925665	8925808	144	13	0.928202	0.716819	0.211384	53.682	Hyper	71096	intron	Sntg1
NC_000067.6	13816148	13816298	151	5	0.0925832	0.872025	-0.779442	-51.1217	Hypo	Target=ETnERV-int:8-1672;Class=LTR/ERVK	repeat
NC_000067.6	23382298	23382388	91	7	0.672197	0.357167	0.31503	32.817	Hyper	NC_000067.6:23380680:23382680	CGI_shore
NC_000067.6	23382298	23382388	91	7	0.672197	0.357167	0.31503	32.817	Hyper	70155	intron	Ogfrl1
NC_000067.6	34306556	34306737	182	19	0.510264	0.201683	0.308582	104.017	Hyper	13518	exon	Dst
NC_000067.6	34306556	34306737	182	19	0.510264	0.201683	0.308582	104.017	Hyper	13518	intron	Dst
NC_000067.6	36603652	36603709	58	5	0.709222	0.917085	-0.207863	-20.4233	Hypo	381337	intron	Fam178b
NC_000067.6	39434705	39434803	99	9	0.138643	0.442228	-0.303585	-44.1113	Hypo	54610	intron	Tbc1d8
NC_000067.6	45735278	45735335	58	11	0.564904	0.325862	0.239041	53.6687	Hyper	105243920	promoter	Gm39637
NC_000067.6	45735278	45735335	58	11	0.564904	0.325862	0.239041	53.6687	Hyper	Target=IAPEz-int:1-1313;Class=LTR/ERVK	repeat
NC_000067.6	55172245	55172399	155	20	0.560028	0.21039	0.349638	111.001	Hyper	74013	intron	Rftn2
NC_000067.6	55363167	55363283	117	20	0.168264	0.453861	-0.285597	-99.0392	Hypo	NC_000067.6:55362481:55363657	CGI
NC_000067.6	55363167	55363283	117	20	0.168264	0.453861	-0.285597	-99.0392	Hypo	75388	promoter	Boll
NC_000067.6	55363167	55363283	117	20	0.168264	0.453861	-0.285597	-99.0392	Hypo	75388	intron	Boll
NC_000067.6	57868886	57868943	58	7	0.465601	0.735677	-0.270076	-32.7748	Hypo	67198	intron	Spats2l
NC_000067.6	63253209	63253268	60	7	0.599526	0.247692	0.351834	33.1849	Hyper	73346	exon	1700039I01Rik
NC_000067.6	63253209	63253268	60	7	0.599526	0.247692	0.351834	33.1849	Hyper	73884	intron	Zdbf2
NC_000067.6	64093198	64093270	73	9	0.805324	0.990066	-0.184742	-39.2059	Hypo	93691	intron	Klf7
NC_000067.6	72641184	72641349	166	21	0.3339	0.554853	-0.220953	-98.5252	Hypo	105243955	exon	Gm39662
NC_000067.6	72641184	72641349	166	21	0.3339	0.554853	-0.220953	-98.5252	Hypo	NC_000067.6:72640793:72641380	CGI
NC_000067.6	87475333	87475474	142	29	0.536719	0.313058	0.223661	135.709	Hyper	73234	exon	3110079O15Rik
NC_000067.6	87475333	87475474	142	29	0.536719	0.313058	0.223661	135.709	Hyper	NC_000067.6:87475331:87475685	CGI
NC_000067.6	87475333	87475474	142	29	0.536719	0.313058	0.223661	135.709	Hyper	73234	utr3	3110079O15Rik
NC_000067.6	87509541	87509761	221	45	0.51902	0.7996	-0.280581	-270.401	Hypo	53972	intron	Ngef
NC_000067.6	87509541	87509761	221	45	0.51902	0.7996	-0.280581	-270.401	Hypo	NC_000067.6:87509540:87510557	CGI
NC_000067.6	88760264	88760463	200	9	0.913078	0.46486	0.448218	55.3908	Hyper	Target=B1_Mus1:1-148;Class=SINE/Alu	repeat
NC_000067.6	93071603	93071711	109	13	0.738827	0.515783	0.223044	54.3899	Hyper	16560	intron	Kif1a
NC_000067.6	102561264	102561346	83	11	0.777318	0.399601	0.377717	64.3698	Hyper	Target=ERVB7_1-LTR_MM:1-319;Class=LTR/ERVK	repeat
NC_000067.6	104994239	104994395	157	25	0.189248	0.387587	-0.198339	-112.184	Hypo	23836	exon	Cdh20
NC_000067.6	104994239	104994395	157	25	0.189248	0.387587	-0.198339	-112.184	Hypo	NC_000067.6:104993908:104994456	CGI
NC_000067.6	104994239	104994395	157	25	0.189248	0.387587	-0.198339	-112.184	Hypo	23836	utr3	Cdh20
NC_000067.6	106668137	106668231	95	5	0.499981	0.958893	-0.458912	-26.2698	Hypo	Target=L1ME3Cz:4720-5589;Class=LINE/L1	repeat
NC_000067.6	106668137	106668231	95	5	0.499981	0.958893	-0.458912	-26.2698	Hypo	12043	intron	Bcl2
NC_000067.6	133131156	133131266	111	24	0.0459506	0.178028	-0.132078	-120.756	Hypo	108954	promoter	Ppp1r15b
NC_000067.6	133131156	133131266	111	24	0.0459506	0.178028	-0.132078	-120.756	Hypo	NC_000067.6:133131080:133131904	CGI
NC_000067.6	133131156	133131266	111	24	0.0459506	0.178028	-0.132078	-120.756	Hypo	108954	TSS	Ppp1r15b
NC_000067.6	133131156	133131266	111	24	0.0459506	0.178028	-0.132078	-120.756	Hypo	108954	utr5	Ppp1r15b
NC_000067.6	133131156	133131266	111	24	0.0459506	0.178028	-0.132078	-120.756	Hypo	108954	exon	Ppp1r15b
NC_000067.6	134400066	134400311	246	21	0.648989	0.218075	0.430914	139.483	Hyper	Target=RLTRETN_Mm:1-322;Class=LTR/ERVK	repeat
NC_000067.6	135510570	135510638	69	8	0.248446	0.0584145	0.190031	37.6558	Hyper	102635656	promoter	Gm32940
NC_000067.6	135510570	135510638	69	8	0.248446	0.0584145	0.190031	37.6558	Hyper	215690	promoter	Nav1
NC_000067.6	135510570	135510638	69	8	0.248446	0.0584145	0.190031	37.6558	Hyper	215690	intron	Nav1
NC_000067.6	136789141	136789310	170	27	0.528166	0.764177	-0.236011	-131.636	Hypo	667686	exon
NC_000067.6	136789141	136789310	170	27	0.528166	0.764177	-0.236011	-131.636	Hypo	NC_000067.6:136789139:136789568	CGI
NC_000067.6	139215502	139215553	52	5	0.753482	0.335826	0.417656	23.6835	Hyper	170788	intron	Crb1
NC_000067.6	151080143	151080195	53	5	0.622999	0.901422	-0.278423	-22.4222	Hypo	102639946	intron	Gm36139
NC_000067.6	151590873	151590964	92	9	0.685935	0.895231	-0.209296	-41.7675	Hypo	63913	intron	Fam129a
NC_000067.6	152499872	152500001	130	12	0.867615	0.479686	0.38793	64.3523	Hyper	269132	intron	Colgalt2
NC_000067.6	152499872	152500001	130	12	0.867615	0.479686	0.38793	64.3523	Hyper	269132	exon	Colgalt2
NC_000067.6	153265614	153265694	81	5	0.48303	0.0668583	0.416172	24.5426	Hyper	226519	intron	Lamc1
NC_000067.6	164224812	164224989	178	16	0.656576	0.0627301	0.593846	161.111	Hyper	Target=RLTR4_MM-int:3-2300;Class=LTR/ERV1	repeat
NC_000067.6	167340356	167340542	187	56	0.0824653	0.299311	-0.216845	-419.013	Hypo	NC_000067.6:167340275:167340542	CGI
NC_000067.6	168417069	168417225	157	10	0.51334	0.884502	-0.371162	-51.5225	Hypo	18514	intron	Pbx1
NC_000067.6	168423535	168423637	103	7	0.698949	0.953769	-0.254821	-29.3332	Hypo	18514	intron	Pbx1
NC_000067.6	170255585	170255702	118	21	0.0613625	0.413362	-0.351999	-129.843	Hypo	622708	exon	Gm6345
NC_000067.6	170255585	170255702	118	21	0.0613625	0.413362	-0.351999	-129.843	Hypo	NC_000067.6:170255385:170255751	CGI
NC_000067.6	173487065	173487162	98	5	0.399516	0.855899	-0.456383	-22.8372	Hypo	102639543	intron	LOC102639543
NC_000067.6	179866140	179866235	96	11	0.781339	0.452149	0.32919	55.1939	Hyper	102633971	exon	Gm31668
NC_000067.6	179866140	179866235	96	11	0.781339	0.452149	0.32919	55.1939	Hyper	102633971	intron	Gm31668
NC_000067.6	180196777	180196828	52	7	0.310366	0.112206	0.19816	29.3128	Hyper	67426	promoter	Adck3
NC_000067.6	180196777	180196828	52	7	0.310366	0.112206	0.19816	29.3128	Hyper	NC_000067.6:180196322:180198323	CGI_shore
NC_000067.6	180332171	180332467	297	65	0.265538	0.0702975	0.19524	334.281	Hyper	277333	promoter
NC_000067.6	180332171	180332467	297	65	0.265538	0.0702975	0.19524	334.281	Hyper	NC_000067.6:180330555:180332867	CGI
NC_000067.6	180332171	180332467	297	65	0.265538	0.0702975	0.19524	334.281	Hyper	320404	utr5	Itpkb
NC_000067.6	180332171	180332467	297	65	0.265538	0.0702975	0.19524	334.281	Hyper	320404	exon	Itpkb
NC_000067.6	180911487	180911553	67	10	0.659966	0.165462	0.494505	67.8551	Hyper	102634667	promoter	Gm32199
NC_000067.6	182661084	182661163	80	8	0.635976	0.907016	-0.27104	-40.9517	Hypo	Target=MER77B:352-695;Class=LTR/ERVL	repeat
NC_000067.6	184727338	184727500	163	18	0.420578	0.142044	0.278534	100.413	Hyper	NC_000067.6:184725714:184727714	CGI_shore
NC_000067.6	184727338	184727500	163	18	0.420578	0.142044	0.278534	100.413	Hyper	15284	utr3	Hlx
NC_000067.6	184727338	184727500	163	18	0.420578	0.142044	0.278534	100.413	Hyper	15284	exon	Hlx
NC_000067.6	184727880	184727954	75	15	0.168306	0.352492	-0.184186	-63.5092	Hypo	15284	exon	Hlx
NC_000067.6	184727880	184727954	75	15	0.168306	0.352492	-0.184186	-63.5092	Hypo	NC_000067.6:184727715:184727970	CGI
NC_000067.6	184881353	184881707	355	18	0.379514	0.074089	0.305425	90.6897	Hyper	102637906	exon	Gm34602
NC_000067.6	184881353	184881707	355	18	0.379514	0.074089	0.305425	90.6897	Hyper	102637906	intron	Gm34602
NC_000067.6	184881353	184881707	355	18	0.379514	0.074089	0.305425	90.6897	Hyper	NC_000067.6:184880560:184882560	CGI_shore
NC_000067.6	184881353	184881707	355	18	0.379514	0.074089	0.305425	90.6897	Hyper	Target=B1_Mur4:1-149;Class=SINE/Alu	repeat
NC_000067.6	184881353	184881707	355	18	0.379514	0.074089	0.305425	90.6897	Hyper	Target=PB1D10:18-102;Class=SINE/Alu	repeat
NC_000067.6	184881353	184881707	355	18	0.379514	0.074089	0.305425	90.6897	Hyper	226777	intron	C130074G19Rik
NC_000067.6	189833297	189833368	72	11	0.887857	0.627385	0.260473	55.6121	Hyper	19250	intron	Ptpn14
NC_000067.6	189833297	189833368	72	11	0.887857	0.627385	0.260473	55.6121	Hyper	19250	exon	Ptpn14
NC_000067.6	191411091	191411219	129	11	0.641104	0.918858	-0.277754	-51.619	Hypo	105244059	intron	LOC105244059
NC_000067.6	191411091	191411219	129	11	0.641104	0.918858	-0.277754	-51.619	Hypo	105244059	exon	LOC105244059
NC_000067.6	193332179	193332246	68	12	0.636084	0.901913	-0.265829	-60.979	Hypo	16780	exon	Lamb3
NC_000068.7	3726578	3726804	227	12	0.825376	0.506951	0.318425	60.7033	Hyper	66540	intron	Fam107b
NC_000068.7	4937982	4938057	76	10	0.28089	0.653449	-0.372559	-55.7024	Hypo	16922	intron	Phyh
NC_000068.7	4995947	4996036	90	12	0.202047	0.637105	-0.435058	-84.4122	Hypo	70024	intron	Mcm10
NC_000068.7	4995947	4996036	90	12	0.202047	0.637105	-0.435058	-84.4122	Hypo	Target=RSINE1:41-161;Class=SINE/B4	repeat
NC_000068.7	5379179	5379409	231	34	0.352617	0.581065	-0.228447	-194.711	Hypo	227541	intron	Camk1d
NC_000068.7	24386600	24386697	98	19	0.70869	0.915551	-0.206861	-93.0416	Hypo	215632	promoter	Psd4
NC_000068.7	24386600	24386697	98	19	0.70869	0.915551	-0.206861	-93.0416	Hypo	215632	intron	Psd4
NC_000068.7	24386600	24386697	98	19	0.70869	0.915551	-0.206861	-93.0416	Hypo	215632	exon	Psd4
NC_000068.7	24386600	24386697	98	19	0.70869	0.915551	-0.206861	-93.0416	Hypo	215632	utr5	Psd4
NC_000068.7	26091720	26091867	148	9	0.498823	0.873205	-0.374383	-42.7936	Hypo	67991	intron	Nacc2
NC_000068.7	26091720	26091867	148	9	0.498823	0.873205	-0.374383	-42.7936	Hypo	NC_000068.7:26091508:26092032	CGI
NC_000068.7	26091720	26091867	148	9	0.498823	0.873205	-0.374383	-42.7936	Hypo	67991	exon	Nacc2
NC_000068.7	26091720	26091867	148	9	0.498823	0.873205	-0.374383	-42.7936	Hypo	67991	utr5	Nacc2
NC_000068.7	26583359	26583415	57	5	0.908459	0.589073	0.319386	23.2391	Hyper	353156	intron	Egfl7
NC_000068.7	26583359	26583415	57	5	0.908459	0.589073	0.319386	23.2391	Hyper	353156	promoter	Egfl7
NC_000068.7	28205676	28205779	104	22	0.277348	0.0730178	0.20433	103.447	Hyper	56177	promoter	Olfm1
NC_000068.7	28205676	28205779	104	22	0.277348	0.0730178	0.20433	103.447	Hyper	NC_000068.7:28205444:28206309	CGI
NC_000068.7	28205676	28205779	104	22	0.277348	0.0730178	0.20433	103.447	Hyper	56177	utr5	Olfm1
NC_000068.7	28205676	28205779	104	22	0.277348	0.0730178	0.20433	103.447	Hyper	56177	exon	Olfm1
NC_000068.7	28205676	28205779	104	22	0.277348	0.0730178	0.20433	103.447	Hyper	56177	intron	Olfm1
NC_000068.7	28751803	28751859	57	23	0.272374	0.484589	-0.212215	-97.7523	Hypo	68870	intron	Ak8
NC_000068.7	30414030	30414122	93	7	0.516122	0.109879	0.406243	43.6297	Hyper	NC_000068.7:30413220:30415220	CGI_shore
NC_000068.7	30414030	30414122	93	7	0.516122	0.109879	0.406243	43.6297	Hyper	12908	intron	Crat
NC_000068.7	30414030	30414122	93	7	0.516122	0.109879	0.406243	43.6297	Hyper	12908	exon	Crat
NC_000068.7	30414030	30414122	93	7	0.516122	0.109879	0.406243	43.6297	Hyper	12908	utr5	Crat
NC_000068.7	30414030	30414122	93	7	0.516122	0.109879	0.406243	43.6297	Hyper	110854	promoter	Ptpa
NC_000068.7	30414030	30414122	93	7	0.516122	0.109879	0.406243	43.6297	Hyper	12908	promoter	Crat
NC_000068.7	30958828	30958893	66	7	0.347005	0.0903108	0.256694	32.7736	Hyper	30934	intron	Tor1b
NC_000068.7	30958828	30958893	66	7	0.347005	0.0903108	0.256694	32.7736	Hyper	30934	exon	Tor1b
NC_000068.7	30958828	30958893	66	7	0.347005	0.0903108	0.256694	32.7736	Hyper	30934	utr3	Tor1b
NC_000068.7	32554225	32554365	141	11	0.728591	0.938372	-0.209781	-42.9455	Hypo	Target=B1_Mur3:1-136;Class=SINE/Alu	repeat
NC_000068.7	32554225	32554365	141	11	0.728591	0.938372	-0.209781	-42.9455	Hypo	98952	intron	Fam102a
NC_000068.7	35756725	35756793	69	9	0.94969	0.703956	0.245735	39.6532	Hyper	74410	intron	Ttll11
NC_000068.7	44106471	44106548	78	5	0.368295	0.664728	-0.296433	-22.9546	Hypo	76117	intron	Arhgap15
NC_000068.7	50324976	50325055	80	7	0.6122	0.892328	-0.280128	-32.0279	Hypo	100502624	intron	Gm13483
NC_000068.7	58297291	58297342	52	5	0.341881	0.711869	-0.369988	-22.5838	Hypo	Target=URR1B:13-149;Class=DNA/hAT-Charlie	repeat
NC_000068.7	58297291	58297342	52	5	0.341881	0.711869	-0.369988	-22.5838	Hypo	269275	intron	Acvr1c
NC_000068.7	59642749	59642845	97	11	0.574247	0.830756	-0.256509	-47.7537	Hypo	66860	exon	Tanc1
NC_000068.7	59642749	59642845	97	11	0.574247	0.830756	-0.256509	-47.7537	Hypo	66860	utr5	Tanc1
NC_000068.7	59642749	59642845	97	11	0.574247	0.830756	-0.256509	-47.7537	Hypo	66860	intron	Tanc1
NC_000068.7	84386695	84386794	100	7	0.715745	0.347014	0.36873	37.0392	Hyper	54598	intron	Calcrl
NC_000068.7	93739676	93739737	62	7	0.462483	0.219913	0.24257	29.1629	Hyper	14043	exon	Ext2
NC_000068.7	118532539	118532681	143	14	0.506083	0.849235	-0.343152	-70.2966	Hypo	171543	utr3	Bmf
NC_000068.7	118532539	118532681	143	14	0.506083	0.849235	-0.343152	-70.2966	Hypo	171543	exon	Bmf
NC_000068.7	118532539	118532681	143	14	0.506083	0.849235	-0.343152	-70.2966	Hypo	171543	intron	Bmf
NC_000068.7	121219063	121219133	71	7	0.949131	0.670292	0.278839	30.9025	Hyper	27223	intron	Trp53bp1
NC_000068.7	121410418	121410500	83	20	0.708446	0.947759	-0.239313	-118.697	Hypo	212670	exon	Catsper2
NC_000068.7	121410418	121410500	83	20	0.708446	0.947759	-0.239313	-118.697	Hypo	212670	utr5	Catsper2
NC_000068.7	121410418	121410500	83	20	0.708446	0.947759	-0.239313	-118.697	Hypo	212670	promoter	Catsper2
NC_000068.7	129234075	129234187	113	9	0.948079	0.692688	0.255391	42.0387	Hyper	329513	intron	A730036I17Rik
NC_000068.7	131953425	131953513	89	17	0.194063	0.0537996	0.140263	71.5934	Hyper	26434	exon	Prnd
NC_000068.7	131953425	131953513	89	17	0.194063	0.0537996	0.140263	71.5934	Hyper	111368	exon	Prn
NC_000068.7	132944046	132944108	63	7	0.382453	0.14419	0.238263	31.059	Hyper	241639	promoter	Fermt1
NC_000068.7	132944046	132944108	63	7	0.382453	0.14419	0.238263	31.059	Hyper	241639	intron	Fermt1
NC_000068.7	132944046	132944108	63	7	0.382453	0.14419	0.238263	31.059	Hyper	NC_000068.7:132942988:132944988	CGI_shore
NC_000068.7	132944046	132944108	63	7	0.382453	0.14419	0.238263	31.059	Hyper	108168796	promoter	LOC108168796
NC_000068.7	138280376	138280463	88	15	0.709565	0.90702	-0.197455	-66.4266	Hypo	228662	utr5	Btbd3
NC_000068.7	138280376	138280463	88	15	0.709565	0.90702	-0.197455	-66.4266	Hypo	228662	exon	Btbd3
NC_000068.7	144161012	144161135	124	10	0.242591	0.661294	-0.418703	-54.1878	Hypo	Target=Charlie8:54-149;Class=DNA/hAT-Charlie	repeat
NC_000068.7	152611151	152611240	90	5	0.96039	0.682443	0.277948	22.5195	Hyper	266620	intron	Defb36
NC_000068.7	152687027	152687289	263	45	0.598236	0.189178	0.409058	440.378	Hyper	66405	promoter	Mcts2
NC_000068.7	152687027	152687289	263	45	0.598236	0.189178	0.409058	440.378	Hyper	14950	intron	H13
NC_000068.7	152687027	152687289	263	45	0.598236	0.189178	0.409058	440.378	Hyper	NC_000068.7:152686809:152687230	CGI
NC_000068.7	152687027	152687289	263	45	0.598236	0.189178	0.409058	440.378	Hyper	66405	TSS	Mcts2
NC_000068.7	152687027	152687289	263	45	0.598236	0.189178	0.409058	440.378	Hyper	66405	utr5	Mcts2
NC_000068.7	152687027	152687289	263	45	0.598236	0.189178	0.409058	440.378	Hyper	66405	exon	Mcts2
NC_000068.7	152687027	152687289	263	45	0.598236	0.189178	0.409058	440.378	Hyper	NC_000068.7:152687230:152689231	CGI_shore
NC_000068.7	152707506	152707656	151	21	0.582128	0.311596	0.270531	95.8425	Hyper	14950	exon	H13
NC_000068.7	152707506	152707656	151	21	0.582128	0.311596	0.270531	95.8425	Hyper	14950	utr3	H13
NC_000068.7	152707506	152707656	151	21	0.582128	0.311596	0.270531	95.8425	Hyper	NC_000068.7:152705610:152707610	CGI_shore
NC_000068.7	152707506	152707656	151	21	0.582128	0.311596	0.270531	95.8425	Hyper	NC_000068.7:152707611:152707865	CGI
NC_000068.7	152707728	152707864	137	35	0.493594	0.26264	0.230955	163.814	Hyper	14950	exon	H13
NC_000068.7	152707728	152707864	137	35	0.493594	0.26264	0.230955	163.814	Hyper	14950	utr3	H13
NC_000068.7	152707728	152707864	137	35	0.493594	0.26264	0.230955	163.814	Hyper	NC_000068.7:152707611:152707865	CGI
NC_000068.7	153071915	153072068	154	35	0.169065	0.365019	-0.195955	-181.168	Hypo	228788	exon	Ccm2l
NC_000068.7	153071915	153072068	154	35	0.169065	0.365019	-0.195955	-181.168	Hypo	NC_000068.7:153071779:153072174	CGI
NC_000068.7	153232273	153232442	170	18	0.963875	0.71087	0.253005	98.0319	Hyper	54711	exon	Plagl2
NC_000068.7	153527923	153528003	81	25	0.357762	0.171883	0.18588	106.718	Hyper	NC_000068.7:153527857:153530609	CGI
NC_000068.7	153527923	153528003	81	25	0.357762	0.171883	0.18588	106.718	Hyper	329540	intron	Nol4l
NC_000068.7	154558717	154558863	147	35	0.130385	0.339844	-0.209459	-184.255	Hypo	56846	intron	Necab3
NC_000068.7	154558717	154558863	147	35	0.130385	0.339844	-0.209459	-184.255	Hypo	NC_000068.7:154558715:154558959	CGI
NC_000068.7	154558717	154558863	147	35	0.130385	0.339844	-0.209459	-184.255	Hypo	56846	exon	Necab3
NC_000068.7	154558717	154558863	147	35	0.130385	0.339844	-0.209459	-184.255	Hypo	56846	utr5	Necab3
NC_000068.7	154558717	154558863	147	35	0.130385	0.339844	-0.209459	-184.255	Hypo	56846	promoter	Necab3
NC_000068.7	155818922	155819075	154	29	0.436038	0.16381	0.272229	159.078	Hyper	613262	exon	BC029722
NC_000068.7	155818922	155819075	154	29	0.436038	0.16381	0.272229	159.078	Hyper	NC_000068.7:155818920:155819289	CGI
NC_000068.7	158058670	158058763	94	15	0.147767	0.381753	-0.233986	-66.9061	Hypo	70470	exon	Rprd1b
NC_000068.7	158058670	158058763	94	15	0.147767	0.381753	-0.233986	-66.9061	Hypo	70470	intron	Rprd1b
NC_000068.7	158220411	158220484	74	7	0.949415	0.705455	0.24396	30.7145	Hyper	228846	exon	D630003M21Rik
NC_000068.7	158258316	158258378	63	5	0.448289	0.833299	-0.385009	-22.0995	Hypo	329547	exon	Bpi
NC_000068.7	158258316	158258378	63	5	0.448289	0.833299	-0.385009	-22.0995	Hypo	329547	utr5	Bpi
NC_000068.7	158258316	158258378	63	5	0.448289	0.833299	-0.385009	-22.0995	Hypo	102637869	intron	Gm34571
NC_000068.7	160364874	160364933	60	18	0.0297863	0.317303	-0.287516	-117.124	Hypo	NC_000068.7:160363381:160365381	CGI_shore
NC_000068.7	160364874	160364933	60	18	0.0297863	0.317303	-0.287516	-117.124	Hypo	16658	utr3	Mafb
NC_000068.7	160364874	160364933	60	18	0.0297863	0.317303	-0.287516	-117.124	Hypo	16658	exon	Mafb
NC_000068.7	163912140	163912203	64	10	0.614659	0.92965	-0.314992	-50.7468	Hypo	241770	intron	Rims4
NC_000068.7	164414437	164414571	135	29	0.490321	0.304304	0.186017	128	Hyper	NC_000068.7:164414360:164414612	CGI
NC_000068.7	164414437	164414571	135	29	0.490321	0.304304	0.186017	128	Hyper	19668	exon	Rbpjl
NC_000068.7	165745825	165745916	92	19	0.599515	0.838718	-0.239202	-88.1118	Hypo	14049	intron	Eya2
NC_000068.7	165858296	165858434	139	20	0.376374	0.723147	-0.346773	-120.837	Hypo	228880	exon	Zmynd8
NC_000068.7	165858296	165858434	139	20	0.376374	0.723147	-0.346773	-120.837	Hypo	228880	utr5	Zmynd8
NC_000068.7	165858296	165858434	139	20	0.376374	0.723147	-0.346773	-120.837	Hypo	228880	promoter	Zmynd8
NC_000068.7	165858296	165858434	139	20	0.376374	0.723147	-0.346773	-120.837	Hypo	228880	intron	Zmynd8
NC_000068.7	165955016	165955233	218	33	0.438183	0.735114	-0.296931	-187.695	Hypo	Target=RSINE1:3-161;Class=SINE/B4	repeat
NC_000068.7	166815846	166816019	174	19	0.418659	0.719497	-0.300838	-99.8284	Hypo	Target=IAPEz-int:26-1432;Class=LTR/ERVK	repeat
NC_000068.7	166815846	166816019	174	19	0.418659	0.719497	-0.300838	-99.8284	Hypo	99371	intron	Arfgef2
NC_000068.7	167565794	167565881	88	14	0.360539	0.133276	0.227263	67.625	Hyper	102634096	intron	Gm11476
NC_000068.7	168003463	168003580	118	20	0.0898619	0.403992	-0.31413	-113.719	Hypo	69553	exon	Fam65c
NC_000068.7	168003463	168003580	118	20	0.0898619	0.403992	-0.31413	-113.719	Hypo	69553	utr5	Fam65c
NC_000068.7	168003463	168003580	118	20	0.0898619	0.403992	-0.31413	-113.719	Hypo	69553	intron	Fam65c
NC_000068.7	168563726	168563785	60	9	0.833382	0.564058	0.269323	39.5995	Hyper	18019	intron	Nfatc2
NC_000068.7	169237557	169237698	142	16	0.178375	0.718604	-0.540229	-117.928	Hypo	77362	exon	9430093N23Rik
NC_000068.7	169237557	169237698	142	16	0.178375	0.718604	-0.540229	-117.928	Hypo	Target=MER58D:165-325;Class=DNA/hAT-Charlie	repeat
NC_000068.7	169783430	169783520	91	18	0.689679	0.957415	-0.267736	-99.0314	Hypo	228911	intron	Tshz2
NC_000068.7	170147983	170148099	117	11	0.562778	0.827198	-0.26442	-48.294	Hypo	228913	exon	Zfp217
NC_000068.7	170147983	170148099	117	11	0.562778	0.827198	-0.26442	-48.294	Hypo	228913	utr5	Zfp217
NC_000068.7	170147983	170148099	117	11	0.562778	0.827198	-0.26442	-48.294	Hypo	228913	intron	Zfp217
NC_000068.7	172704053	172704111	59	8	0.381174	0.751561	-0.370387	-38.699	Hypo	Target=MTEa:1-373;Class=LTR/ERVL-MaLR	repeat
NC_000068.7	174284195	174284369	175	17	0.207029	0.653856	-0.446827	-102.539	Hypo	14683	promoter	Gnas
NC_000068.7	174284195	174284369	175	17	0.207029	0.653856	-0.446827	-102.539	Hypo	NC_000068.7:174282646:174284646	CGI_shore
NC_000068.7	174284195	174284369	175	17	0.207029	0.653856	-0.446827	-102.539	Hypo	56802	intron	Nespas
NC_000068.7	174284195	174284369	175	17	0.207029	0.653856	-0.446827	-102.539	Hypo	NC_000068.7:174284010:174286010	CGI_shore
NC_000068.7	174284195	174284369	175	17	0.207029	0.653856	-0.446827	-102.539	Hypo	14683	TSS	Gnas
NC_000068.7	174284195	174284369	175	17	0.207029	0.653856	-0.446827	-102.539	Hypo	14683	exon	Gnas
NC_000068.7	174284195	174284369	175	17	0.207029	0.653856	-0.446827	-102.539	Hypo	14683	utr5	Gnas
NC_000068.7	174294696	174294755	60	5	0.679046	0.3329	0.346146	23.6956	Hyper	56802	intron	Nespas
NC_000068.7	174294696	174294755	60	5	0.679046	0.3329	0.346146	23.6956	Hyper	14683	intron	Gnas
NC_000068.7	174297236	174297305	70	13	0.336519	0.561814	-0.225295	-59.2127	Hypo	NC_000068.7:174295261:174297261	CGI_shore
NC_000068.7	174297236	174297305	70	13	0.336519	0.561814	-0.225295	-59.2127	Hypo	14683	promoter	Gnas
NC_000068.7	174297236	174297305	70	13	0.336519	0.561814	-0.225295	-59.2127	Hypo	56802	promoter	Nespas
NC_000068.7	174297236	174297305	70	13	0.336519	0.561814	-0.225295	-59.2127	Hypo	NC_000068.7:174296462:174298462	CGI_shore
NC_000068.7	174297236	174297305	70	13	0.336519	0.561814	-0.225295	-59.2127	Hypo	14683	exon	Gnas
NC_000068.7	174297236	174297305	70	13	0.336519	0.561814	-0.225295	-59.2127	Hypo	NC_000068.7:174297262:174297532	CGI
NC_000068.7	174297236	174297305	70	13	0.336519	0.561814	-0.225295	-59.2127	Hypo	14683	intron	Gnas
NC_000068.7	174299253	174299391	139	20	0.675275	0.424012	0.251262	97.6511	Hyper	14683	exon	Gnas
NC_000068.7	174299253	174299391	139	20	0.675275	0.424012	0.251262	97.6511	Hyper	NC_000068.7:174297532:174299533	CGI_shore
NC_000068.7	174299253	174299391	139	20	0.675275	0.424012	0.251262	97.6511	Hyper	NC_000068.7:174298463:174300644	CGI
NC_000068.7	174299253	174299391	139	20	0.675275	0.424012	0.251262	97.6511	Hyper	NC_000068.7:174298745:174300745	CGI_shore
NC_000068.7	174299253	174299391	139	20	0.675275	0.424012	0.251262	97.6511	Hyper	14683	intron	Gnas
NC_000068.7	174299690	174299883	194	33	0.659751	0.337849	0.321903	208.024	Hyper	14683	exon	Gnas
NC_000068.7	174299690	174299883	194	33	0.659751	0.337849	0.321903	208.024	Hyper	NC_000068.7:174298463:174300644	CGI
NC_000068.7	174299690	174299883	194	33	0.659751	0.337849	0.321903	208.024	Hyper	NC_000068.7:174298745:174300745	CGI_shore
NC_000068.7	174299690	174299883	194	33	0.659751	0.337849	0.321903	208.024	Hyper	14683	intron	Gnas
NC_000068.7	174300747	174300901	155	24	0.695799	0.443574	0.252225	112.885	Hyper	14683	exon	Gnas
NC_000068.7	174300747	174300901	155	24	0.695799	0.443574	0.252225	112.885	Hyper	NC_000068.7:174300644:174302645	CGI_shore
NC_000068.7	174300747	174300901	155	24	0.695799	0.443574	0.252225	112.885	Hyper	14683	utr3	Gnas
NC_000068.7	174300747	174300901	155	24	0.695799	0.443574	0.252225	112.885	Hyper	NC_000068.7:174300746:174300959	CGI
NC_000068.7	174300747	174300901	155	24	0.695799	0.443574	0.252225	112.885	Hyper	14683	intron	Gnas
NC_000068.7	174328391	174328466	76	11	0.63371	0.345221	0.288489	48.0254	Hyper	NC_000068.7:174327293:174331145	CGI
NC_000068.7	174328391	174328466	76	11	0.63371	0.345221	0.288489	48.0254	Hyper	102632008	promoter	Gm30189
NC_000068.7	174328391	174328466	76	11	0.63371	0.345221	0.288489	48.0254	Hyper	14683	promoter	Gnas
NC_000068.7	174328391	174328466	76	11	0.63371	0.345221	0.288489	48.0254	Hyper	14683	intron	Gnas
NC_000068.7	174328391	174328466	76	11	0.63371	0.345221	0.288489	48.0254	Hyper	14683	utr5	Gnas
NC_000068.7	174328391	174328466	76	11	0.63371	0.345221	0.288489	48.0254	Hyper	14683	exon	Gnas
NC_000068.7	174328391	174328466	76	11	0.63371	0.345221	0.288489	48.0254	Hyper	14683	utr3	Gnas
NC_000068.7	174328905	174329126	222	56	0.570084	0.325102	0.244982	323.277	Hyper	NC_000068.7:174327293:174331145	CGI
NC_000068.7	174328905	174329126	222	56	0.570084	0.325102	0.244982	323.277	Hyper	102632008	promoter	Gm30189
NC_000068.7	174328905	174329126	222	56	0.570084	0.325102	0.244982	323.277	Hyper	14683	promoter	Gnas
NC_000068.7	174328905	174329126	222	56	0.570084	0.325102	0.244982	323.277	Hyper	14683	intron	Gnas
NC_000068.7	174328905	174329126	222	56	0.570084	0.325102	0.244982	323.277	Hyper	14683	utr5	Gnas
NC_000068.7	174328905	174329126	222	56	0.570084	0.325102	0.244982	323.277	Hyper	14683	exon	Gnas
NC_000068.7	174328905	174329126	222	56	0.570084	0.325102	0.244982	323.277	Hyper	14683	utr3	Gnas
NC_000068.7	174774634	174774697	64	9	0.574916	0.849888	-0.274972	-41.8879	Hypo	13616	intron	Edn3
NC_000069.6	5860292	5860825	534	90	0.149798	0.473978	-0.32418	-1091.54	Hypo	NC_000069.6:5858338:5860338	CGI_shore
NC_000069.6	5860292	5860825	534	90	0.149798	0.473978	-0.32418	-1091.54	Hypo	NC_000069.6:5860339:5860823	CGI
NC_000069.6	5860292	5860825	534	90	0.149798	0.473978	-0.32418	-1091.54	Hypo	Target=L1MdA_I:3873-5586;Class=LINE/L1	repeat
NC_000069.6	5860292	5860825	534	90	0.149798	0.473978	-0.32418	-1091.54	Hypo	NC_000069.6:5860823:5862824	CGI_shore
NC_000069.6	6339082	6339276	195	25	0.876182	0.592418	0.283764	148.259	Hyper	Target=ERVB4_1B-LTR_MM:1-522;Class=LTR/ERVK	repeat
NC_000069.6	6339082	6339276	195	25	0.876182	0.592418	0.283764	148.259	Hyper	Target=ERVB4_1B-I_MM:2-1286;Class=LTR/ERVK	repeat
NC_000069.6	27631784	27631857	74	11	0.814331	0.976975	-0.162644	-48.8268	Hypo	72007	intron	Fndc3b
NC_000069.6	51673673	51673790	118	13	0.533916	0.81382	-0.279904	-64.67	Hypo	211666	intron	Mgst2
NC_000069.6	53063538	53063607	70	5	0.371868	0.701296	-0.329428	-21.7319	Hypo	108927	intron	Lhfp
NC_000069.6	55780332	55780441	110	16	0.0651729	0.235773	-0.1706	-78.9875	Hypo	NC_000069.6:55780206:55780681	CGI
NC_000069.6	55780332	55780441	110	16	0.0651729	0.235773	-0.1706	-78.9875	Hypo	26422	intron	Nbea
NC_000069.6	68583759	68583840	82	9	0.863768	0.601257	0.262511	41.3498	Hyper	30953	intron	Schip1
NC_000069.6	68583759	68583840	82	9	0.863768	0.601257	0.262511	41.3498	Hyper	100505386	intron	Gm21949
NC_000069.6	83789828	83789970	143	39	0.177857	0.0517121	0.126145	184.35	Hyper	NC_000069.6:83789777:83790042	CGI
NC_000069.6	88496024	88496129	106	7	0.192085	0.552454	-0.360369	-35.7306	Hypo	16905	intron	Lmna
NC_000069.6	89378615	89378869	255	22	0.453488	0.859787	-0.406298	-141.577	Hypo	22724	utr3	Zbtb7b
NC_000069.6	89378615	89378869	255	22	0.453488	0.859787	-0.406298	-141.577	Hypo	22724	exon	Zbtb7b
NC_000069.6	90389528	90389728	201	49	0.0969935	0.281338	-0.184344	-270.074	Hypo	NC_000069.6:90389127:90390045	CGI
NC_000069.6	90389528	90389728	201	49	0.0969935	0.281338	-0.184344	-270.074	Hypo	26568	exon	Slc27a3
NC_000069.6	90389528	90389728	201	49	0.0969935	0.281338	-0.184344	-270.074	Hypo	26568	utr5	Slc27a3
NC_000069.6	95173120	95173267	148	33	0.388692	0.164876	0.223815	150.467	Hyper	20360	exon	Sema6c
NC_000069.6	95173120	95173267	148	33	0.388692	0.164876	0.223815	150.467	Hyper	NC_000069.6:95172327:95173803	CGI
NC_000069.6	96684841	96684910	70	15	0.259822	0.0920006	0.167822	67.7627	Hyper	213121	exon	Ankrd35
NC_000069.6	96684841	96684910	70	15	0.259822	0.0920006	0.167822	67.7627	Hyper	NC_000069.6:96684839:96685103	CGI
NC_000069.6	97076935	97076986	52	6	0.591519	0.196926	0.394593	30.2973	Hyper	75888	intron	4930573H18Rik
NC_000069.6	98335244	98335299	56	9	0.610197	0.901104	-0.290907	-41.6438	Hypo	Target=L2c:3274-3356;Class=LINE/L2	repeat
NC_000069.6	98335244	98335299	56	9	0.610197	0.901104	-0.290907	-41.6438	Hypo	236539	intron	Phgdh
NC_000069.6	98427791	98428082	292	86	0.27622	0.0839817	0.192238	528.542	Hyper	242109	exon	Zfp697
NC_000069.6	98427791	98428082	292	86	0.27622	0.0839817	0.192238	528.542	Hyper	NC_000069.6:98427274:98428664	CGI
NC_000069.6	102935883	102936230	348	70	0.846198	0.602377	0.243822	411.305	Hyper	NC_000069.6:102935374:102936230	CGI
NC_000069.6	102935883	102936230	348	70	0.846198	0.602377	0.243822	411.305	Hyper	20957	intron	Sycp1
NC_000069.6	102935883	102936230	348	70	0.846198	0.602377	0.243822	411.305	Hyper	20957	exon	Sycp1
NC_000069.6	102935883	102936230	348	70	0.846198	0.602377	0.243822	411.305	Hyper	20957	utr5	Sycp1
NC_000069.6	102935883	102936230	348	70	0.846198	0.602377	0.243822	411.305	Hyper	20957	TSS	Sycp1
NC_000069.6	102935883	102936230	348	70	0.846198	0.602377	0.243822	411.305	Hyper	20957	promoter	Sycp1
NC_000069.6	108348726	108348804	79	5	0.592599	0.896014	-0.303414	-23.6622	Hypo	20661	exon	Sort1
NC_000069.6	108348726	108348804	79	5	0.592599	0.896014	-0.303414	-23.6622	Hypo	20661	intron	Sort1
NC_000069.6	113568258	113568316	59	9	0.440311	0.226237	0.214075	40.9612	Hyper	11722	intron	Amy1
NC_000069.6	113568258	113568316	59	9	0.440311	0.226237	0.214075	40.9612	Hyper	Target=MMERVK9C_I-int:1833-3448;Class=LTR/ERVK	repeat
NC_000069.6	122102291	122102349	59	5	0.650798	0.952913	-0.302115	-23.531	Hypo	11304	intron	Abca4
NC_000069.6	131117424	131117522	99	23	0.827645	0.956894	-0.129248	-94.4125	Hypo	16842	intron	Lef1
NC_000069.6	132852834	132852932	99	13	0.81078	0.9854	-0.17462	-60.9922	Hypo	101243624	intron	Gm29811
NC_000069.6	135554143	135554254	112	16	0.59646	0.906936	-0.310476	-87.8154	Hypo	110173	intron	Manba
NC_000069.6	135554143	135554254	112	16	0.59646	0.906936	-0.310476	-87.8154	Hypo	Target=RLTR45:1-482;Class=LTR/ERVK	repeat
NC_000069.6	149088014	149088080	67	16	0.0663768	0.341426	-0.275049	-93.4453	Hypo	102632520	intron	Gm30575
NC_000069.6	149088014	149088080	67	16	0.0663768	0.341426	-0.275049	-93.4453	Hypo	102632520	promoter	Gm30575
NC_000069.6	149088014	149088080	67	16	0.0663768	0.341426	-0.275049	-93.4453	Hypo	Target=B4:2-267;Class=SINE/B4	repeat
NC_000069.6	149088014	149088080	67	16	0.0663768	0.341426	-0.275049	-93.4453	Hypo	Target=RLTR20A4:425-498;Class=LTR/ERVK	repeat
NC_000069.6	149437712	149437768	57	5	0.341999	0.0713423	0.270657	21.178	Hyper	108167379	intron	LOC108167379
NC_000069.6	153937565	153937660	96	10	0.421129	0.140226	0.280903	49.2694	Hyper	11364	intron	Acadm
NC_000070.6	15915244	15915311	68	5	0.742131	0.343389	0.398742	23.9281	Hyper	Target=IAPEY3-int:1-3283;Class=LTR/ERVK	repeat
NC_000070.6	16938359	16938423	65	5	0.639303	0.318853	0.32045	21.4838	Hyper	Target=RMER15:382-558;Class=LTR/ERVL	repeat
NC_000070.6	40221134	40221306	173	11	0.138027	0.604739	-0.466712	-61.591	Hypo	230073	intron	Ddx58
NC_000070.6	43632431	43632496	66	9	0.497133	0.277688	0.219445	39.4128	Hyper	230103	exon	Npr2
NC_000070.6	43632431	43632496	66	9	0.497133	0.277688	0.219445	39.4128	Hyper	NC_000070.6:43631799:43633800	CGI_shore
NC_000070.6	44905699	44905753	55	9	0.907144	0.656007	0.251137	41.3212	Hyper	319885	intron	Zcchc7
NC_000070.6	48274116	48274183	68	8	0.500892	0.146426	0.354466	41.2267	Hyper	76299	intron	Erp44
NC_000070.6	49505711	49505767	57	10	0.0828548	0.469566	-0.386711	-51.2906	Hypo	12012	intron	Baat
NC_000070.6	49505711	49505767	57	10	0.0828548	0.469566	-0.386711	-51.2906	Hypo	Target=B1_Mur3:1-63;Class=SINE/Alu	repeat
NC_000070.6	49505711	49505767	57	10	0.0828548	0.469566	-0.386711	-51.2906	Hypo	Target=RLTR51A_Mm:171-287;Class=LTR/ERVK?	repeat
NC_000070.6	59867504	59867649	146	9	0.565088	0.94899	-0.383902	-41.0393	Hypo	Target=B1F2:34-149;Class=SINE/Alu	repeat
NC_000070.6	59867504	59867649	146	9	0.565088	0.94899	-0.383902	-41.0393	Hypo	209131	intron	Snx30
NC_000070.6	63256793	63256865	73	9	0.456601	0.205428	0.251173	39.6509	Hyper	373864	intron	Col27a1
NC_000070.6	63256793	63256865	73	9	0.456601	0.205428	0.251173	39.6509	Hyper	735262	promoter	Mir455
NC_000070.6	63256793	63256865	73	9	0.456601	0.205428	0.251173	39.6509	Hyper	735262	TSS	Mir455
NC_000070.6	63256793	63256865	73	9	0.456601	0.205428	0.251173	39.6509	Hyper	735262	exon	Mir455
NC_000070.6	78512975	78513082	108	4	0.883131	0.274221	0.608911	24.3352	Hyper	Target=IAPEz-int:1-1313;Class=LTR/ERVK	repeat
NC_000070.6	83479551	83479607	57	5	0.696268	0.930066	-0.233799	-19.103	Hypo	Target=RMER10B:6-398;Class=LTR/ERVL	repeat
NC_000070.6	83479551	83479607	57	5	0.696268	0.930066	-0.233799	-19.103	Hypo	Target=MER5A:74-181;Class=DNA/hAT-Charlie	repeat
NC_000070.6	83479551	83479607	57	5	0.696268	0.930066	-0.233799	-19.103	Hypo	101739	intron	Psip1
NC_000070.6	83549662	83549732	71	15	0.759857	0.920298	-0.160441	-71.0889	Hypo	320226	exon	Ccdc171
NC_000070.6	83549662	83549732	71	15	0.759857	0.920298	-0.160441	-71.0889	Hypo	320226	utr5	Ccdc171
NC_000070.6	104891261	104891339	79	9	0.492743	0.206792	0.285951	41.9152	Hyper	105244639	promoter	Gm40216
NC_000070.6	104891261	104891339	79	9	0.492743	0.206792	0.285951	41.9152	Hyper	242594	intron	1700024P16Rik
NC_000070.6	106469729	106469785	57	5	0.83449	0.429889	0.404601	22.5699	Hyper	102632408	intron	Gm30487
NC_000070.6	106799860	106799910	51	7	0.0710393	0.297138	-0.226099	-28.4836	Hypo	329910	promoter	Acot11
NC_000070.6	106799860	106799910	51	7	0.0710393	0.297138	-0.226099	-28.4836	Hypo	329910	intron	Acot11
NC_000070.6	107811810	107811907	98	11	0.572237	0.838746	-0.266509	-49.1833	Hypo	619295	exon	Lrp8os2
NC_000070.6	107811810	107811907	98	11	0.572237	0.838746	-0.266509	-49.1833	Hypo	619295	intron	Lrp8os2
NC_000070.6	107811810	107811907	98	11	0.572237	0.838746	-0.266509	-49.1833	Hypo	16975	intron	Lrp8
NC_000070.6	109433649	109433721	73	7	0.378304	0.0634117	0.314892	34.163	Hyper	230603	intron	Ttc39a
NC_000070.6	118286899	118287007	109	16	0.513938	0.258328	0.25561	72.9599	Hyper	19268	intron	Ptprf
NC_000070.6	118487347	118487475	129	12	0.872946	0.508475	0.364471	68.9264	Hyper	NC_000070.6:118486632:118488633	CGI_shore
NC_000070.6	118487347	118487475	129	12	0.872946	0.508475	0.364471	68.9264	Hyper	21846	intron	Tie1
NC_000070.6	119242893	119242957	65	7	0.452997	0.801268	-0.348271	-33.2472	Hypo	56401	intron	P3h1
NC_000070.6	119366677	119366740	64	9	0.260077	0.785377	-0.5253	-49.0338	Hypo	73332	intron	Ccdc30
NC_000070.6	123116891	123117039	149	32	0.401918	0.203007	0.19891	151.362	Hyper	12164	intron	Bmp8b
NC_000070.6	123116891	123117039	149	32	0.401918	0.203007	0.19891	151.362	Hyper	353371	exon	Oxct2b
NC_000070.6	123116891	123117039	149	32	0.401918	0.203007	0.19891	151.362	Hyper	NC_000070.6:123116259:123117456	CGI
NC_000070.6	124640097	124640231	135	16	0.630785	0.299965	0.33082	79.6828	Hyper	Target=MIR3:15-148;Class=SINE/MIR	repeat
NC_000070.6	124640097	124640231	135	16	0.630785	0.299965	0.33082	79.6828	Hyper	100039332	intron	Gm2164
NC_000070.6	125911658	125911758	101	15	0.196944	0.453264	-0.25632	-70.3949	Hypo	72395	intron	2610028E06Rik
NC_000070.6	132113504	132113556	53	8	0.488323	0.227352	0.260971	35.5999	Hyper	18386	utr3	Oprd1
NC_000070.6	132113504	132113556	53	8	0.488323	0.227352	0.260971	35.5999	Hyper	18386	exon	Oprd1
NC_000070.6	132113504	132113556	53	8	0.488323	0.227352	0.260971	35.5999	Hyper	NC_000070.6:132113502:132113980	CGI
NC_000070.6	133681655	133681750	96	9	0.732688	0.918418	-0.185729	-34.9075	Hypo	93760	exon	Arid1a
NC_000070.6	133703590	133703653	64	7	0.656052	0.271686	0.384367	30.7902	Hyper	93760	intron	Arid1a
NC_000070.6	137489103	137489204	102	7	0.811754	0.424567	0.387187	34.7744	Hyper	15530	intron	Hspg2
NC_000070.6	137723782	137723894	113	21	0.462251	0.709976	-0.247725	-96.6035	Hypo	110351	exon	Rap1gap
NC_000070.6	137723782	137723894	113	21	0.462251	0.709976	-0.247725	-96.6035	Hypo	110351	intron	Rap1gap
NC_000070.6	137913667	137913831	165	26	0.42372	0.729912	-0.306191	-145.493	Hypo	230857	utr5	Ece1
NC_000070.6	137913667	137913831	165	26	0.42372	0.729912	-0.306191	-145.493	Hypo	230857	intron	Ece1
NC_000070.6	137913667	137913831	165	26	0.42372	0.729912	-0.306191	-145.493	Hypo	NC_000070.6:137913447:137913936	CGI
NC_000070.6	137913667	137913831	165	26	0.42372	0.729912	-0.306191	-145.493	Hypo	230857	exon	Ece1
NC_000070.6	140450192	140450268	77	5	0.643137	0.949338	-0.306201	-22.1322	Hypo	Target=B4A:9-292;Class=SINE/B4	repeat
NC_000070.6	141558780	141558855	76	9	0.0587828	0.49137	-0.432587	-49.0462	Hypo	Target=RLTR20A4:392-492;Class=LTR/ERVK	repeat
NC_000070.6	141734933	141735059	127	19	0.0719036	0.260825	-0.188921	-96.3746	Hypo	102638257	intron	Gm34863
NC_000070.6	141746891	141747092	202	20	0.346604	0.115422	0.231181	90.3956	Hyper	75986	exon	Agmat
NC_000070.6	147219257	147219333	77	15	0.823195	0.617581	0.205614	64.2236	Hyper	Target=RLTR4_Mm:451-742;Class=LTR/ERV1	repeat
NC_000070.6	147219257	147219333	77	15	0.823195	0.617581	0.205614	64.2236	Hyper	108168963	intron
NC_000070.6	148075457	148075563	107	21	0.15194	0.507487	-0.355547	-127.432	Hypo	102634746	exon	Gm13201
NC_000070.6	148075457	148075563	107	21	0.15194	0.507487	-0.355547	-127.432	Hypo	102634746	utr5	Gm13201
NC_000070.6	148148203	148148409	207	6	0.75366	0.21662	0.537039	34.0458	Hyper	102465619	promoter	Mir7022
NC_000070.6	148148203	148148409	207	6	0.75366	0.21662	0.537039	34.0458	Hyper	50762	intron	Fbxo6
NC_000070.6	148851988	148852076	89	5	0.492639	0.965878	-0.473239	-24.4655	Hypo	69743	intron	Casz1
NC_000070.6	149047236	149047346	111	7	0.543447	0.893976	-0.350529	-36.6124	Hypo	56273	intron	Pex14
NC_000070.6	149062590	149062686	97	8	0.238311	0.576841	-0.33853	-40.6251	Hypo	56273	intron	Pex14
NC_000070.6	149435730	149435781	52	5	0.0911524	0.878663	-0.78751	-41.0567	Hypo	Target=MMVL30-int:772-3698;Class=LTR/ERV1	repeat
NC_000070.6	149796777	149796921	145	6	0.571256	0.0608961	0.51036	29.2341	Hyper	Target=L1MB7:5679-6174;Class=LINE/L1	repeat
NC_000070.6	149796777	149796921	145	6	0.571256	0.0608961	0.51036	29.2341	Hyper	105247218	intron	Gm42354
NC_000070.6	152362474	152362549	76	5	0.835308	0.53764	0.297668	20.8197	Hyper	269610	intron	Chd5
NC_000070.6	152362474	152362549	76	5	0.835308	0.53764	0.297668	20.8197	Hyper	NC_000070.6:152361229:152363229	CGI_shore
NC_000070.6	154409599	154409676	78	17	0.81104	0.598078	0.212962	70.915	Hyper	70673	intron	Prdm16
NC_000070.6	154519642	154519714	73	10	0.69419	0.907643	-0.213453	-46.8263	Hypo	70673	intron	Prdm16
NC_000070.6	155140899	155140997	99	11	0.550487	0.229991	0.320497	53.7135	Hyper	76866	intron	Morn1
NC_000070.6	155140899	155140997	99	11	0.550487	0.229991	0.320497	53.7135	Hyper	76866	exon	Morn1
NC_000070.6	155140899	155140997	99	11	0.550487	0.229991	0.320497	53.7135	Hyper	76866	utr3	Morn1
NC_000071.6	8334317	8334446	130	19	0.432979	0.732865	-0.299886	-99.5695	Hypo	Target=L1MdF_II:363-5558;Class=LINE/L1	repeat
NC_000071.6	8334317	8334446	130	19	0.432979	0.732865	-0.299886	-99.5695	Hypo	11496	intron	Adam22
NC_000071.6	13744933	13745004	72	5	0.921756	0.654164	0.267592	19.9849	Hyper	Target=L1Lx_IV:3640-6640;Class=LINE/L1	repeat
NC_000071.6	21798159	21798222	64	9	0.706919	0.380583	0.326335	43.2468	Hyper	19181	intron	Psmc2
NC_000071.6	21798159	21798222	64	9	0.706919	0.380583	0.326335	43.2468	Hyper	Target=RSINE1:7-143;Class=SINE/B4	repeat
NC_000071.6	22221438	22221490	53	5	0.885414	0.566878	0.318536	22.8832	Hyper	19699	intron	Reln
NC_000071.6	23816753	23816824	72	11	0.948839	0.68701	0.261829	49.3521	Hyper	72772	exon	Rint1
NC_000071.6	24364895	24364983	89	11	0.885019	0.624966	0.260053	45.6774	Hyper	18127	exon	Nos3
NC_000071.6	24364895	24364983	89	11	0.885019	0.624966	0.260053	45.6774	Hyper	18127	utr5	Nos3
NC_000071.6	24364895	24364983	89	11	0.885019	0.624966	0.260053	45.6774	Hyper	18127	promoter	Nos3
NC_000071.6	24474289	24474601	313	67	0.696406	0.426377	0.270029	403.783	Hyper	213990	exon	Agap3
NC_000071.6	24474289	24474601	313	67	0.696406	0.426377	0.270029	403.783	Hyper	213990	utr5	Agap3
NC_000071.6	24474289	24474601	313	67	0.696406	0.426377	0.270029	403.783	Hyper	NC_000071.6:24474177:24475211	CGI
NC_000071.6	24474289	24474601	313	67	0.696406	0.426377	0.270029	403.783	Hyper	213990	intron	Agap3
NC_000071.6	24474850	24475067	218	65	0.738506	0.524108	0.214398	343.683	Hyper	213990	exon	Agap3
NC_000071.6	24474850	24475067	218	65	0.738506	0.524108	0.214398	343.683	Hyper	NC_000071.6:24474177:24475211	CGI
NC_000071.6	24474850	24475067	218	65	0.738506	0.524108	0.214398	343.683	Hyper	213990	intron	Agap3
NC_000071.6	25056835	25056909	75	12	0.197923	0.511359	-0.313435	-59.9702	Hypo	Target=MIRb:79-233;Class=SINE/MIR	repeat
NC_000071.6	25056835	25056909	75	12	0.197923	0.511359	-0.313435	-59.9702	Hypo	108099	intron	Prkag2
NC_000071.6	34327042	34327120	79	9	0.518222	0.300572	0.21765	36.9938	Hyper	100862066	exon	Cfap99
NC_000071.6	34327042	34327120	79	9	0.518222	0.300572	0.21765	36.9938	Hyper	NC_000071.6:34326947:34327301	CGI
NC_000071.6	34327042	34327120	79	9	0.518222	0.300572	0.21765	36.9938	Hyper	100862066	intron	Cfap99
NC_000071.6	52368545	52368779	235	43	0.50644	0.261108	0.245332	223.348	Hyper	20657	exon	Sod3
NC_000071.6	52368545	52368779	235	43	0.50644	0.261108	0.245332	223.348	Hyper	NC_000071.6:52368322:52368941	CGI
NC_000071.6	52368545	52368779	235	43	0.50644	0.261108	0.245332	223.348	Hyper	20657	utr3	Sod3
NC_000071.6	66106492	66106638	147	12	0.546062	0.20951	0.336552	57.5914	Hyper	Target=B1_Mm:84-147;Class=SINE/Alu	repeat
NC_000071.6	66106492	66106638	147	12	0.546062	0.20951	0.336552	57.5914	Hyper	Target=B1F1:1-98;Class=SINE/Alu	repeat
NC_000071.6	66106492	66106638	147	12	0.546062	0.20951	0.336552	57.5914	Hyper	245945	intron	Rbm47
NC_000071.6	72653157	72653221	65	10	0.37087	0.108905	0.261965	47.5247	Hyper	70701	intron	Nipal1
NC_000071.6	92698499	92698560	62	9	0.372393	0.685586	-0.313193	-39.896	Hypo	27428	intron	Shroom3
NC_000071.6	97087190	97087672	483	46	0.619042	0.894864	-0.275822	-260.81	Hypo	140780	exon	Bmp2k
NC_000071.6	97087190	97087672	483	46	0.619042	0.894864	-0.275822	-260.81	Hypo	231474	exon	Paqr3
NC_000071.6	97087190	97087672	483	46	0.619042	0.894864	-0.275822	-260.81	Hypo	231474	utr3	Paqr3
NC_000071.6	97087190	97087672	483	46	0.619042	0.894864	-0.275822	-260.81	Hypo	231474	intron	Paqr3
NC_000071.6	97935733	97935816	84	8	0.5867	0.290445	0.296256	35.9748	Hyper	NC_000071.6:97935377:97935758	CGI
NC_000071.6	97935733	97935816	84	8	0.5867	0.290445	0.296256	35.9748	Hyper	NC_000071.6:97935758:97937759	CGI_shore
NC_000071.6	97935733	97935816	84	8	0.5867	0.290445	0.296256	35.9748	Hyper	71914	intron	Antxr2
NC_000071.6	99417125	99417267	143	27	0.855214	0.66242	0.192794	127.722	Hyper	319818	intron	A930011G23Rik
NC_000071.6	103828415	103828466	52	5	0.732289	0.920461	-0.188172	-24.2551	Hypo	17355	exon	Aff1
NC_000071.6	105758010	105758194	185	26	0.410175	0.152874	0.257301	152.239	Hyper	231549	intron	Lrrc8d
NC_000071.6	111420196	111420306	111	18	0.7606	0.505632	0.254968	84.2664	Hyper	NC_000071.6:111416539:111420529	CGI
NC_000071.6	111420196	111420306	111	18	0.7606	0.505632	0.254968	84.2664	Hyper	433938	exon	Mn1
NC_000071.6	113992449	113992539	91	13	0.233046	0.536076	-0.30303	-60.7949	Hypo	231637	intron	Ssh1
NC_000071.6	113992449	113992539	91	13	0.233046	0.536076	-0.30303	-60.7949	Hypo	NC_000071.6:113991146:113993146	CGI_shore
NC_000071.6	113992449	113992539	91	13	0.233046	0.536076	-0.30303	-60.7949	Hypo	Target=L1MB7:5787-6015;Class=LINE/L1	repeat
NC_000071.6	115450989	115451048	60	4	0.467584	0.903306	-0.435722	-21.2555	Hypo	17690	intron	Msi1
NC_000071.6	116446559	116446705	147	23	0.36402	0.114238	0.249782	116.089	Hyper	NC_000071.6:116444762:116446763	CGI_shore
NC_000071.6	116446559	116446705	147	23	0.36402	0.114238	0.249782	116.089	Hyper	68955	exon	Srrm4
NC_000071.6	116446559	116446705	147	23	0.36402	0.114238	0.249782	116.089	Hyper	NC_000071.6:116446558:116446866	CGI
NC_000071.6	116446559	116446705	147	23	0.36402	0.114238	0.249782	116.089	Hyper	68955	intron	Srrm4
NC_000071.6	116446559	116446705	147	23	0.36402	0.114238	0.249782	116.089	Hyper	76798	intron	Srrm4os
NC_000071.6	117123602	117123673	72	7	0.704525	0.920991	-0.216466	-31.1507	Hypo	330177	intron	Taok3
NC_000071.6	119385208	119385301	94	11	0.421778	0.195745	0.226033	47.3059	Hyper	Target=MIRc:198-230;Class=SINE/MIR	repeat
NC_000071.6	119680617	119680779	163	41	0.872455	0.695471	0.176984	207.64	Hyper	21386	exon	Tbx3
NC_000071.6	119680617	119680779	163	41	0.872455	0.695471	0.176984	207.64	Hyper	NC_000071.6:119680407:119681017	CGI
NC_000071.6	119680617	119680779	163	41	0.872455	0.695471	0.176984	207.64	Hyper	NC_000071.6:119680706:119682706	CGI_shore
NC_000071.6	120627019	120627109	91	11	0.974505	0.80016	0.174345	59.6116	Hyper	71990	intron	Ddx54
NC_000071.6	120627019	120627109	91	11	0.974505	0.80016	0.174345	59.6116	Hyper	71990	exon	Ddx54
NC_000071.6	121982035	121982102	68	15	0.651212	0.870438	-0.219226	-71.0794	Hypo	13048	intron	Cux2
NC_000071.6	122000767	122000901	135	11	0.298971	0.600462	-0.301492	-57.7073	Hypo	Target=MIR:77-184;Class=SINE/MIR	repeat
NC_000071.6	122000767	122000901	135	11	0.298971	0.600462	-0.301492	-57.7073	Hypo	13048	intron	Cux2
NC_000071.6	122017172	122017260	89	9	0.426458	0.153582	0.272876	40.6972	Hyper	13048	intron	Cux2
NC_000071.6	122018010	122018169	160	18	0.405676	0.132895	0.272781	91.2473	Hyper	13048	intron	Cux2
NC_000071.6	124007088	124007154	67	7	0.375917	0.0852254	0.290692	34.2707	Hyper	330192	intron	Vps37b
NC_000071.6	124354357	124354546	190	72	0.180854	0.0491358	0.131718	366.198	Hyper	NC_000071.6:124353479:124354824	CGI
NC_000071.6	124354357	124354546	190	72	0.180854	0.0491358	0.131718	366.198	Hyper	13445	exon	Cdk2ap1
NC_000071.6	124354357	124354546	190	72	0.180854	0.0491358	0.131718	366.198	Hyper	13445	utr5	Cdk2ap1
NC_000071.6	125176934	125177001	68	8	0.211816	0.565598	-0.353782	-44.4775	Hypo	NC_000071.6:125175789:125177789	CGI_shore
NC_000071.6	125176934	125177001	68	8	0.211816	0.565598	-0.353782	-44.4775	Hypo	20602	intron	Ncor2
NC_000071.6	125347156	125347231	76	9	0.964476	0.781837	0.18264	37.3557	Hyper	Target=PB1D7:2-115;Class=SINE/Alu	repeat
NC_000071.6	125920328	125920401	74	12	0.566135	0.796908	-0.230772	-54.2232	Hypo	102635723	intron	Gm32986
NC_000071.6	129225845	129225975	131	21	0.594533	0.800809	-0.206276	-96.5867	Hypo	NC_000071.6:129225844:129226135	CGI
NC_000071.6	130246236	130246402	167	25	0.42084	0.16554	0.2553	138.583	Hyper	66711	utr3	Sbds
NC_000071.6	130246236	130246402	167	25	0.42084	0.16554	0.2553	138.583	Hyper	66711	exon	Sbds
NC_000071.6	130448923	130449132	210	29	0.206514	0.588015	-0.3815	-186.978	Hypo	NC_000071.6:130446993:130448993	CGI_shore
NC_000071.6	130448923	130449132	210	29	0.206514	0.588015	-0.3815	-186.978	Hypo	140904	intron	Caln1
NC_000071.6	130448923	130449132	210	29	0.206514	0.588015	-0.3815	-186.978	Hypo	140904	exon	Caln1
NC_000071.6	130448923	130449132	210	29	0.206514	0.588015	-0.3815	-186.978	Hypo	140904	utr5	Caln1
NC_000071.6	130448923	130449132	210	29	0.206514	0.588015	-0.3815	-186.978	Hypo	NC_000071.6:130448994:130449857	CGI
NC_000071.6	130449799	130449915	117	13	0.16302	0.418717	-0.255697	-63.2977	Hypo	NC_000071.6:130449857:130451858	CGI_shore
NC_000071.6	130449799	130449915	117	13	0.16302	0.418717	-0.255697	-63.2977	Hypo	140904	intron	Caln1
NC_000071.6	130449799	130449915	117	13	0.16302	0.418717	-0.255697	-63.2977	Hypo	NC_000071.6:130448994:130449857	CGI
NC_000071.6	136060085	136060158	74	8	0.392077	0.149405	0.242672	36.2404	Hyper	69665	exon	Upk3bl
NC_000071.6	136232188	136232285	98	19	0.812147	0.55285	0.259297	96.1915	Hyper	NC_000071.6:136231647:136232338	CGI
NC_000071.6	136232188	136232285	98	19	0.812147	0.55285	0.259297	96.1915	Hyper	23921	exon	Sh2b2
NC_000071.6	137007750	137007806	57	4	0.549609	0.914739	-0.36513	-18.2583	Hypo	Target=Lx8:7221-7472;Class=LINE/L1	repeat
NC_000071.6	137372410	137372539	130	16	0.789296	0.970945	-0.181648	-80.2102	Hypo	13846	exon	Ephb4
NC_000071.6	137530594	137530718	125	6	0.875761	0.0800033	0.795758	52.6825	Hyper	NC_000071.6:137528752:137530752	CGI_shore
NC_000071.6	137530594	137530718	125	6	0.875761	0.0800033	0.795758	52.6825	Hyper	102465227	promoter	Mir6418
NC_000071.6	137530594	137530718	125	6	0.875761	0.0800033	0.795758	52.6825	Hyper	14693	intron	Gnb2
NC_000071.6	137530594	137530718	125	6	0.875761	0.0800033	0.795758	52.6825	Hyper	14693	exon	Gnb2
NC_000071.6	139060646	139060698	53	8	0.655312	0.915393	-0.260081	-36.9891	Hypo	19085	intron	Prkar1b
NC_000071.6	139407936	139408097	162	25	0.796943	0.967377	-0.170434	-145.757	Hypo	73212	promoter	3110082I17Rik
NC_000071.6	139407936	139408097	162	25	0.796943	0.967377	-0.170434	-145.757	Hypo	319772	utr5	C130050O18Rik
NC_000071.6	139407936	139408097	162	25	0.796943	0.967377	-0.170434	-145.757	Hypo	319772	exon	C130050O18Rik
NC_000071.6	139407936	139408097	162	25	0.796943	0.967377	-0.170434	-145.757	Hypo	73212	intron	3110082I17Rik
NC_000071.6	139407936	139408097	162	25	0.796943	0.967377	-0.170434	-145.757	Hypo	319772	intron	C130050O18Rik
NC_000071.6	143254423	143254540	118	23	0.701081	0.446843	0.254238	116.569	Hyper	54201	exon	Zfp316
NC_000071.6	143254423	143254540	118	23	0.701081	0.446843	0.254238	116.569	Hyper	NC_000071.6:143253002:143255255	CGI
NC_000071.6	143758496	143758653	158	20	0.107789	0.357241	-0.249452	-111.416	Hypo	76800	intron	Usp42
NC_000071.6	143758496	143758653	158	20	0.107789	0.357241	-0.249452	-111.416	Hypo	320064	exon	D130017N08Rik
NC_000071.6	143758496	143758653	158	20	0.107789	0.357241	-0.249452	-111.416	Hypo	NC_000071.6:143758364:143760365	CGI_shore
NC_000071.6	145218239	145218375	137	13	0.367257	0.659	-0.291743	-64.771	Hypo	22757	intron	Zkscan5
NC_000071.6	145218239	145218375	137	13	0.367257	0.659	-0.291743	-64.771	Hypo	22757	utr5	Zkscan5
NC_000071.6	145218239	145218375	137	13	0.367257	0.659	-0.291743	-64.771	Hypo	22757	exon	Zkscan5
NC_000071.6	146260981	146261354	374	78	0.222754	0.500567	-0.277812	-703.011	Hypo	NC_000071.6:146260980:146261354	CGI
NC_000071.6	146260981	146261354	374	78	0.222754	0.500567	-0.277812	-703.011	Hypo	264064	intron	Cdk8
NC_000071.6	147315784	147315862	79	11	0.592621	0.874428	-0.281807	-50.9423	Hypo	231903	intron	Urad
NC_000071.6	148991230	148991292	63	6	0.472577	0.878309	-0.405732	-30.6459	Hypo	319982	exon	5930430L01Rik
NC_000071.6	148991230	148991292	63	6	0.472577	0.878309	-0.405732	-30.6459	Hypo	100039964	intron	Gm15411
NC_000072.6	3201070	3201654	585	94	0.160138	0.427879	-0.267741	-866.046	Hypo	NC_000072.6:3200778:3201588	CGI
NC_000072.6	3201070	3201654	585	94	0.160138	0.427879	-0.267741	-866.046	Hypo	NC_000072.6:3201588:3203589	CGI_shore
NC_000072.6	4747356	4747641	286	50	0.340334	0.590977	-0.250643	-274.879	Hypo	20392	promoter	Sgce
NC_000072.6	4747356	4747641	286	50	0.340334	0.590977	-0.250643	-274.879	Hypo	NC_000072.6:4747208:4748412	CGI
NC_000072.6	4747356	4747641	286	50	0.340334	0.590977	-0.250643	-274.879	Hypo	170676	exon	Peg10
NC_000072.6	4747356	4747641	286	50	0.340334	0.590977	-0.250643	-274.879	Hypo	170676	utr5	Peg10
NC_000072.6	4747356	4747641	286	50	0.340334	0.590977	-0.250643	-274.879	Hypo	170676	intron	Peg10
NC_000072.6	4748188	4748284	97	19	0.327784	0.515403	-0.187619	-91.6474	Hypo	20392	promoter	Sgce
NC_000072.6	4748188	4748284	97	19	0.327784	0.515403	-0.187619	-91.6474	Hypo	NC_000072.6:4747208:4748412	CGI
NC_000072.6	4748188	4748284	97	19	0.327784	0.515403	-0.187619	-91.6474	Hypo	170676	intron	Peg10
NC_000072.6	4878928	4878984	57	10	0.963326	0.703397	0.259929	50.5714	Hyper	Target=Lx7:6575-7313;Class=LINE/L1	repeat
NC_000072.6	10690452	10690897	446	51	0.706611	0.977657	-0.271046	-387.398	Hypo	Target=IAPEz-int:1-1313;Class=LTR/ERVK	repeat
NC_000072.6	15187262	15187365	104	9	0.418817	0.130366	0.28845	43.3574	Hyper	114142	intron	Foxp2
NC_000072.6	19326954	19327007	54	5	0.73988	0.938385	-0.198505	-24.3804	Hypo	Target=ETnERV-int:34-6836;Class=LTR/ERVK	repeat
NC_000072.6	24571233	24571314	82	7	0.502145	0.801775	-0.29963	-29.6112	Hypo	78910	exon	Asb15
NC_000072.6	24571233	24571314	82	7	0.502145	0.801775	-0.29963	-29.6112	Hypo	78910	utr3	Asb15
NC_000072.6	28605580	28605631	52	12	0.589451	0.232124	0.357327	65.3667	Hyper	Target=B1_Mm:1-147;Class=SINE/Alu	repeat
NC_000072.6	28605580	28605631	52	12	0.589451	0.232124	0.357327	65.3667	Hyper	56463	intron	Snd1
NC_000072.6	28833503	28833841	339	52	0.611736	0.867472	-0.255736	-300.543	Hypo	192198	promoter	Lrrc4
NC_000072.6	28833503	28833841	339	52	0.611736	0.867472	-0.255736	-300.543	Hypo	NC_000072.6:28832067:28833707	CGI
NC_000072.6	28833503	28833841	339	52	0.611736	0.867472	-0.255736	-300.543	Hypo	NC_000072.6:28833707:28835708	CGI_shore
NC_000072.6	28833503	28833841	339	52	0.611736	0.867472	-0.255736	-300.543	Hypo	56463	intron	Snd1
NC_000072.6	28928079	28928300	222	17	0.0754824	0.538218	-0.462736	-133.512	Hypo	Target=IAPEz-int:8-1313;Class=LTR/ERVK	repeat
NC_000072.6	28928079	28928300	222	17	0.0754824	0.538218	-0.462736	-133.512	Hypo	56463	intron	Snd1
NC_000072.6	29217673	29217725	53	11	0.964799	0.709637	0.255162	52.8407	Hyper	23917	promoter	Impdh1
NC_000072.6	29217673	29217725	53	11	0.964799	0.709637	0.255162	52.8407	Hyper	NC_000072.6:29216355:29218356	CGI_shore
NC_000072.6	29217673	29217725	53	11	0.964799	0.709637	0.255162	52.8407	Hyper	Target=B1_Mm:2-147;Class=SINE/Alu	repeat
NC_000072.6	30735423	30735518	96	19	0.611733	0.355451	0.256281	95.273	Hyper	17294	intron	Mest
NC_000072.6	30738193	30738450	258	62	0.696794	0.431423	0.265371	406.384	Hyper	NC_000072.6:30737907:30738499	CGI
NC_000072.6	30738193	30738450	258	62	0.696794	0.431423	0.265371	406.384	Hyper	17294	exon	Mest
NC_000072.6	30738193	30738450	258	62	0.696794	0.431423	0.265371	406.384	Hyper	17294	utr5	Mest
NC_000072.6	30738193	30738450	258	62	0.696794	0.431423	0.265371	406.384	Hyper	17294	intron	Mest
NC_000072.6	31125366	31125433	68	9	0.404537	0.714905	-0.310368	-43.0249	Hypo	232685	intron	Lncpint
NC_000072.6	31182206	31182283	78	7	0.802592	0.98606	-0.183468	-30.9732	Hypo	232685	intron	Lncpint
NC_000072.6	48589491	48589573	83	7	0.866053	0.522736	0.343317	32.7085	Hyper	330305	utr5	Gm5111
NC_000072.6	48589491	48589573	83	7	0.866053	0.522736	0.343317	32.7085	Hyper	330305	exon	Gm5111
NC_000072.6	50332921	50332985	65	5	0.539431	0.892788	-0.353356	-23.8442	Hypo	71720	intron	Osbpl3
NC_000072.6	51392267	51392404	138	10	0.47918	0.0880819	0.391098	59.2238	Hyper	625167	exon	Gm6559
NC_000072.6	51392267	51392404	138	10	0.47918	0.0880819	0.391098	59.2238	Hyper	Target=L2d2:3333-3370;Class=LINE/L2	repeat
NC_000072.6	56248520	56248620	101	18	0.56766	0.859456	-0.291796	-110.355	Hypo	Target=L1MdGf_I:18-6579;Class=LINE/L1	repeat
NC_000072.6	56248520	56248620	101	18	0.56766	0.859456	-0.291796	-110.355	Hypo	18575	intron	Pde1c
NC_000072.6	72571105	72571194	90	10	0.542682	0.141204	0.401478	56.5441	Hyper	232089	intron	Elmod3
NC_000072.6	72571105	72571194	90	10	0.542682	0.141204	0.401478	56.5441	Hyper	Target=ID_B1:1-224;Class=SINE/B4	repeat
NC_000072.6	82023965	82024087	123	14	0.925524	0.674543	0.250981	72.6864	Hyper	Target=MLT2B2:43-515;Class=LTR/ERVL	repeat
NC_000072.6	82961535	82961611	77	5	0.969234	0.518538	0.450696	21.2933	Hyper	110958	intron	M1ap
NC_000072.6	82961535	82961611	77	5	0.969234	0.518538	0.450696	21.2933	Hyper	Target=B4:213-292;Class=SINE/B4	repeat
NC_000072.6	82961535	82961611	77	5	0.969234	0.518538	0.450696	21.2933	Hyper	Target=RLTR20A4:435-495;Class=LTR/ERVK	repeat
NC_000072.6	84135671	84135752	82	13	0.334574	0.562281	-0.227707	-54.5756	Hypo	NC_000072.6:84135137:84137138	CGI_shore
NC_000072.6	84135671	84135752	82	13	0.334574	0.562281	-0.227707	-54.5756	Hypo	NC_000072.6:84135481:84135753	CGI
NC_000072.6	84135671	84135752	82	13	0.334574	0.562281	-0.227707	-54.5756	Hypo	26903	intron	Dysf
NC_000072.6	88731786	88731908	123	13	0.429086	0.13082	0.298266	68.7278	Hyper	23945	intron	Mgll
NC_000072.6	92988527	92988626	100	9	0.550434	0.815121	-0.264687	-39.3537	Hypo	330385	intron	9530026P05Rik
NC_000072.6	100155655	100155801	147	17	0.595369	0.895672	-0.300303	-94.4763	Hypo	Target=MIRb:40-104;Class=SINE/MIR	repeat
NC_000072.6	100155655	100155801	147	17	0.595369	0.895672	-0.300303	-94.4763	Hypo	102636361	exon	Gm33448
NC_000072.6	112946866	112946978	113	21	0.155864	0.0474124	0.108452	83.4497	Hyper	NC_000072.6:112944938:112946938	CGI_shore
NC_000072.6	112946866	112946978	113	21	0.155864	0.0474124	0.108452	83.4497	Hyper	259302	exon	Srgap3
NC_000072.6	112946866	112946978	113	21	0.155864	0.0474124	0.108452	83.4497	Hyper	259302	utr5	Srgap3
NC_000072.6	112946866	112946978	113	21	0.155864	0.0474124	0.108452	83.4497	Hyper	Target=RLTR20A4:432-527;Class=LTR/ERVK	repeat
NC_000072.6	112946866	112946978	113	21	0.155864	0.0474124	0.108452	83.4497	Hyper	NC_000072.6:112946939:112947186	CGI
NC_000072.6	113815822	113815880	59	5	0.683374	0.952455	-0.269081	-22.3585	Hypo	11941	intron	Atp2b2
NC_000072.6	113815822	113815880	59	5	0.683374	0.952455	-0.269081	-22.3585	Hypo	Target=Lx9:6959-7644;Class=LINE/L1	repeat
NC_000072.6	114917893	114917966	74	5	0.471734	0.811072	-0.339338	-23.9378	Hypo	232334	intron	Vgll4
NC_000072.6	115702938	115703029	92	10	0.913573	0.647465	0.266108	44.6201	Hyper	105242745	intron	Gm38879
NC_000072.6	115971869	115971932	64	11	0.895523	0.605846	0.289677	50.795	Hyper	67784	intron	Plxnd1
NC_000072.6	119480890	119481208	319	32	0.637069	0.280904	0.356165	196.172	Hyper	NC_000072.6:119479017:119481177	CGI
NC_000072.6	119480890	119481208	319	32	0.637069	0.280904	0.356165	196.172	Hyper	101358	exon	Fbxl14
NC_000072.6	119480890	119481208	319	32	0.637069	0.280904	0.356165	196.172	Hyper	101358	utr3	Fbxl14
NC_000072.6	119480890	119481208	319	32	0.637069	0.280904	0.356165	196.172	Hyper	NC_000072.6:119481177:119483178	CGI_shore
NC_000072.6	119480890	119481208	319	32	0.637069	0.280904	0.356165	196.172	Hyper	22419	intron	Wnt5b
NC_000072.6	125081979	125082123	145	25	0.209175	0.0446068	0.164569	136.111	Hyper	381810	exon	Lpar5
NC_000072.6	125081979	125082123	145	25	0.209175	0.0446068	0.164569	136.111	Hyper	NC_000072.6:125081651:125082307	CGI
NC_000072.6	125233648	125233783	136	11	0.90795	0.631169	0.276781	52.4706	Hyper	78668	intron	E130112N10Rik
NC_000072.6	125233648	125233783	136	11	0.90795	0.631169	0.276781	52.4706	Hyper	213233	promoter	Tapbpl
NC_000072.6	125233648	125233783	136	11	0.90795	0.631169	0.276781	52.4706	Hyper	21940	exon	Cd27
NC_000072.6	125233648	125233783	136	11	0.90795	0.631169	0.276781	52.4706	Hyper	21940	intron	Cd27
NC_000072.6	125372838	125372944	107	10	0.956979	0.621409	0.33557	49.7451	Hyper	213522	exon	Plekhg6
NC_000072.6	125372838	125372944	107	10	0.956979	0.621409	0.33557	49.7451	Hyper	213522	intron	Plekhg6
NC_000072.6	129234333	129234425	93	11	0.430313	0.682075	-0.251762	-55.1062	Hypo	76432	intron	2310001H17Rik
NC_000072.6	134088784	134088874	91	14	0.54299	0.816294	-0.273304	-70.4211	Hypo	14011	intron	Etv6
NC_000072.6	134333318	134333396	79	10	0.358188	0.81845	-0.460262	-52.5789	Hypo	102639979	intron	LOC102639979
NC_000072.6	136647451	136647501	51	5	0.258147	0.728115	-0.469968	-21.969	Hypo	66857	intron	Plbd1
NC_000072.6	136687567	136687657	91	7	0.936228	0.380415	0.555813	43.2208	Hyper	Target=L1MC5:5342-5527;Class=LINE/L1	repeat
NC_000072.6	136919946	136920074	129	11	0.582069	0.89223	-0.310161	-56.9357	Hypo	69187	exon	Erp27
NC_000072.6	136919946	136920074	129	11	0.582069	0.89223	-0.310161	-56.9357	Hypo	69187	utr5	Erp27
NC_000072.6	136919946	136920074	129	11	0.582069	0.89223	-0.310161	-56.9357	Hypo	69187	intron	Erp27
NC_000072.6	137139959	137140093	135	5	0.925667	0.215937	0.70973	30.6012	Hyper	105242804	exon	Gm38914
NC_000072.6	137139959	137140093	135	5	0.925667	0.215937	0.70973	30.6012	Hyper	232441	intron	Rerg
NC_000072.6	143176909	143177006	98	5	0.446541	0.84982	-0.403279	-23.875	Hypo	75320	intron	Etnk1
NC_000073.6	16203259	16203341	83	10	0.404046	0.811446	-0.4074	-53.4697	Hypo	71723	intron	Dhx34
NC_000073.6	16203259	16203341	83	10	0.404046	0.811446	-0.4074	-53.4697	Hypo	71723	exon	Dhx34
NC_000073.6	16947265	16947368	104	13	0.147424	0.399298	-0.251874	-59.6909	Hypo	434128	exon	Pnmal2
NC_000073.6	16947265	16947368	104	13	0.147424	0.399298	-0.251874	-59.6909	Hypo	434128	utr3	Pnmal2
NC_000073.6	16947265	16947368	104	13	0.147424	0.399298	-0.251874	-59.6909	Hypo	NC_000073.6:16947083:16949084	CGI_shore
NC_000073.6	16995080	16995158	79	11	0.650965	0.885379	-0.234414	-50.8563	Hypo	434130	exon	Ccdc8
NC_000073.6	19696648	19696721	74	16	0.379236	0.17522	0.204016	79.0622	Hyper	11816	exon	Apoe
NC_000073.6	19696648	19696721	74	16	0.379236	0.17522	0.204016	79.0622	Hyper	NC_000073.6:19696587:19696990	CGI
NC_000073.6	23502561	23502653	93	5	0.928958	0.354415	0.574543	24.5981	Hyper	Target=L1MdA_II:419-6599;Class=LINE/L1	repeat
NC_000073.6	25627594	25627686	93	10	0.14754	0.709828	-0.562288	-67.6039	Hypo	232984	promoter	B3gnt8
NC_000073.6	25627594	25627686	93	10	0.14754	0.709828	-0.562288	-67.6039	Hypo	NC_000073.6:25627348:25627687	CGI
NC_000073.6	25627594	25627686	93	10	0.14754	0.709828	-0.562288	-67.6039	Hypo	232984	exon	B3gnt8
NC_000073.6	25627594	25627686	93	10	0.14754	0.709828	-0.562288	-67.6039	Hypo	232984	utr5	B3gnt8
NC_000073.6	25704771	25704868	98	19	0.308546	0.143994	0.164552	71.8795	Hyper	21803	intron	Tgfb1
NC_000073.6	25704771	25704868	98	19	0.308546	0.143994	0.164552	71.8795	Hyper	21803	exon	Tgfb1
NC_000073.6	28339778	28339905	128	15	0.209371	0.502172	-0.292802	-76.9307	Hypo	20924	promoter	Supt5
NC_000073.6	28339778	28339905	128	15	0.209371	0.502172	-0.292802	-76.9307	Hypo	NC_000073.6:28339030:28341031	CGI_shore
NC_000073.6	28339778	28339905	128	15	0.209371	0.502172	-0.292802	-76.9307	Hypo	Target=B3:5-187;Class=SINE/B2	repeat
NC_000073.6	28339778	28339905	128	15	0.209371	0.502172	-0.292802	-76.9307	Hypo	Target=B1_Mus1:1-139;Class=SINE/Alu	repeat
NC_000073.6	29161663	29161873	211	32	0.904853	0.672082	0.232771	150.148	Hyper	101809	intron	Spred3
NC_000073.6	29161663	29161873	211	32	0.904853	0.672082	0.232771	150.148	Hyper	101809	exon	Spred3
NC_000073.6	29161663	29161873	211	32	0.904853	0.672082	0.232771	150.148	Hyper	NC_000073.6:29161529:29161873	CGI
NC_000073.6	30493750	30493824	75	9	0.417676	0.172601	0.245075	39.3142	Hyper	56189	exon	Prodh2
NC_000073.6	30493750	30493824	75	9	0.417676	0.172601	0.245075	39.3142	Hyper	56189	intron	Prodh2
NC_000073.6	37961445	37961535	91	16	0.408223	0.170152	0.238071	74.1028	Hyper	19777	utr3	Uri1
NC_000073.6	37961445	37961535	91	16	0.408223	0.170152	0.238071	74.1028	Hyper	19777	exon	Uri1
NC_000073.6	45570518	45570643	126	23	0.656311	0.399276	0.257035	105.289	Hyper	71661	intron	0610005C13Rik
NC_000073.6	45570518	45570643	126	23	0.656311	0.399276	0.257035	105.289	Hyper	12036	promoter	Bcat2
NC_000073.6	45570518	45570643	126	23	0.656311	0.399276	0.257035	105.289	Hyper	NC_000073.6:45570156:45570647	CGI
NC_000073.6	45570518	45570643	126	23	0.656311	0.399276	0.257035	105.289	Hyper	12036	intron	Bcat2
NC_000073.6	45724498	45724578	81	10	0.952526	0.731308	0.221217	47.3908	Hyper	73813	intron	Fam83e
NC_000073.6	45724498	45724578	81	10	0.952526	0.731308	0.221217	47.3908	Hyper	Target=MER5A:5-76;Class=DNA/hAT-Charlie	repeat
NC_000073.6	45724498	45724578	81	10	0.952526	0.731308	0.221217	47.3908	Hyper	54200	intron	Sult2b1
NC_000073.6	45793916	45793985	70	4	0.97926	0.420116	0.559143	18.344	Hyper	NC_000073.6:45793011:45795011	CGI_shore
NC_000073.6	45793916	45793985	70	4	0.97926	0.420116	0.559143	18.344	Hyper	381983	exon	Lmtk3
NC_000073.6	46029536	46029602	67	9	0.302531	0.631668	-0.329137	-39.9636	Hypo	27421	intron	Abcc6
NC_000073.6	46029536	46029602	67	9	0.302531	0.631668	-0.329137	-39.9636	Hypo	Target=B1_Mus2:1-147;Class=SINE/Alu	repeat
NC_000073.6	47520698	47520775	78	5	0.811484	0.405591	0.405893	21.9158	Hyper	Target=ERVB7_2-LTR_MM:11-372;Class=LTR/ERVK	repeat
NC_000073.6	48740613	48740698	86	5	0.759835	0.200058	0.559777	30.9522	Hyper	108167426	intron	LOC108167426
NC_000073.6	48740613	48740698	86	5	0.759835	0.200058	0.559777	30.9522	Hyper	Target=MMVL30-int:960-3698;Class=LTR/ERV1	repeat
NC_000073.6	48740613	48740698	86	5	0.759835	0.200058	0.559777	30.9522	Hyper	108167426	promoter	LOC108167426
NC_000073.6	49120198	49120272	75	10	0.655982	0.34942	0.306562	43.8011	Hyper	78286	intron	Nav2
NC_000073.6	62419262	62419353	92	11	0.721221	0.434294	0.286927	53.0798	Hyper	22652	exon	Mkrn3
NC_000073.6	62419262	62419353	92	11	0.721221	0.434294	0.286927	53.0798	Hyper	NC_000073.6:62417675:62419675	CGI_shore
NC_000073.6	62419262	62419353	92	11	0.721221	0.434294	0.286927	53.0798	Hyper	102634490	intron	Gm32061
NC_000073.6	79841614	79841668	55	9	0.491887	0.232627	0.25926	36.6002	Hyper	16790	intron	Anpep
NC_000073.6	79841614	79841668	55	9	0.491887	0.232627	0.25926	36.6002	Hyper	16790	exon	Anpep
NC_000073.6	81139078	81139153	76	10	0.507674	0.846371	-0.338698	-50.8564	Hypo	434203	intron	Slc28a1
NC_000073.6	81139078	81139153	76	10	0.507674	0.846371	-0.338698	-50.8564	Hypo	Target=L3b:4478-4657;Class=LINE/CR1	repeat
NC_000073.6	90339800	90339867	68	10	0.710322	0.969638	-0.259316	-43.8951	Hypo	Target=RLTR20A4:422-502;Class=LTR/ERVK	repeat
NC_000073.6	90339800	90339867	68	10	0.710322	0.969638	-0.259316	-43.8951	Hypo	83671	intron	Sytl2
NC_000073.6	97415744	97415883	140	19	0.478393	0.227601	0.250792	91.0118	Hyper	21835	intron	Thrsp
NC_000073.6	100254755	100254816	62	5	0.528007	0.867417	-0.33941	-21.8048	Hypo	70974	intron	Pgm2l1
NC_000073.6	101386163	101386244	82	10	0.965036	0.644461	0.320575	46.5428	Hyper	69710	exon	Arap1
NC_000073.6	101386163	101386244	82	10	0.965036	0.644461	0.320575	46.5428	Hyper	69710	utr5	Arap1
NC_000073.6	101501042	101501134	93	7	0.62907	0.9014	-0.27233	-31.6683	Hypo	207728	exon	Pde2a
NC_000073.6	101501042	101501134	93	7	0.62907	0.9014	-0.27233	-31.6683	Hypo	207728	intron	Pde2a
NC_000073.6	105810022	105810107	86	12	0.721584	0.384589	0.336995	59.4366	Hyper	NC_000073.6:105808667:105810667	CGI_shore
NC_000073.6	105810022	105810107	86	12	0.721584	0.384589	0.336995	59.4366	Hyper	27397	exon	Mrpl17
NC_000073.6	107708833	107708896	64	8	0.419054	0.83369	-0.414637	-41.9689	Hypo	19024	exon	Ppfibp2
NC_000073.6	107708833	107708896	64	8	0.419054	0.83369	-0.414637	-41.9689	Hypo	19024	intron	Ppfibp2
NC_000073.6	110003154	110003289	136	25	0.403198	0.205894	0.197304	111.937	Hyper	69781	intron	1600010M07Rik
NC_000073.6	111710715	111710801	87	7	0.663498	0.32471	0.338787	27.6227	Hyper	233733	intron	Galnt18
NC_000073.6	112851666	112851728	63	9	0.904641	0.681298	0.223343	38.0127	Hyper	21676	intron	Tead1
NC_000073.6	119760503	119760574	72	7	0.229232	0.472086	-0.242854	-29.7906	Hypo	20216	promoter	Acsm3
NC_000073.6	121892212	121892321	110	10	0.74719	0.34792	0.399271	56.8535	Hyper	Target=PB1D9:5-120;Class=SINE/Alu	repeat
NC_000073.6	121892212	121892321	110	10	0.74719	0.34792	0.399271	56.8535	Hyper	Target=B4A:111-284;Class=SINE/B4	repeat
NC_000073.6	121892212	121892321	110	10	0.74719	0.34792	0.399271	56.8535	Hyper	20277	intron	Scnn1b
NC_000073.6	123136622	123136731	110	9	0.514555	0.194098	0.320458	43.3639	Hyper	233833	intron	Tnrc6a
NC_000073.6	126678841	126678925	85	5	0.454335	0.112346	0.341989	22.7233	Hyper	20887	intron	Sult1a1
NC_000073.6	127121146	127121209	64	11	0.141031	0.442668	-0.301637	-50.6426	Hypo	67375	intron	Qprt
NC_000073.6	127121146	127121209	64	11	0.141031	0.442668	-0.301637	-50.6426	Hypo	Target=B1_Mur2:3-124;Class=SINE/Alu	repeat
NC_000073.6	127717080	127717136	57	14	0.510861	0.716829	-0.205968	-70.4171	Hypo	13019	exon	Ctf1
NC_000073.6	127717080	127717136	57	14	0.510861	0.716829	-0.205968	-70.4171	Hypo	NC_000073.6:127717034:127717466	CGI
NC_000073.6	128688376	128688582	207	51	0.893726	0.742096	0.15163	241.744	Hyper	101490	intron	Inpp5f
NC_000073.6	128688376	128688582	207	51	0.893726	0.742096	0.15163	241.744	Hyper	101490	promoter	Inpp5f
NC_000073.6	128688376	128688582	207	51	0.893726	0.742096	0.15163	241.744	Hyper	NC_000073.6:128687969:128688582	CGI
NC_000073.6	141273700	141273797	98	8	0.818413	0.485494	0.332919	37.6205	Hyper	72040	exon	Cdhr5
NC_000073.6	143295997	143296090	94	21	0.270119	0.473452	-0.203332	-92.9204	Hypo	NC_000073.6:143295824:143297825	CGI_shore
NC_000073.6	143295997	143296090	94	21	0.270119	0.473452	-0.203332	-92.9204	Hypo	NC_000073.6:143294312:143296312	CGI_shore
NC_000073.6	143295997	143296090	94	21	0.270119	0.473452	-0.203332	-92.9204	Hypo	63830	exon	Kcnq1ot1
NC_000073.6	143295997	143296090	94	21	0.270119	0.473452	-0.203332	-92.9204	Hypo	16535	intron	Kcnq1
NC_000073.6	143296504	143296600	97	15	0.47293	0.249559	0.223371	67.274	Hyper	NC_000073.6:143295824:143297825	CGI_shore
NC_000073.6	143296504	143296600	97	15	0.47293	0.249559	0.223371	67.274	Hyper	NC_000073.6:143296313:143296559	CGI
NC_000073.6	143296504	143296600	97	15	0.47293	0.249559	0.223371	67.274	Hyper	63830	TSS	Kcnq1ot1
NC_000073.6	143296504	143296600	97	15	0.47293	0.249559	0.223371	67.274	Hyper	63830	promoter	Kcnq1ot1
NC_000073.6	143296504	143296600	97	15	0.47293	0.249559	0.223371	67.274	Hyper	NC_000073.6:143296559:143298560	CGI_shore
NC_000073.6	143296504	143296600	97	15	0.47293	0.249559	0.223371	67.274	Hyper	63830	exon	Kcnq1ot1
NC_000073.6	143296504	143296600	97	15	0.47293	0.249559	0.223371	67.274	Hyper	16535	intron	Kcnq1
NC_000073.6	143459668	143459844	177	41	0.338114	0.103905	0.234209	232.707	Hyper	NC_000073.6:143459055:143461477	CGI
NC_000073.6	143459668	143459844	177	41	0.338114	0.103905	0.234209	232.707	Hyper	12577	intron	Cdkn1c
NC_000073.6	143459668	143459844	177	41	0.338114	0.103905	0.234209	232.707	Hyper	12577	exon	Cdkn1c
NC_000073.6	144325802	144325876	75	11	0.830306	0.980953	-0.150647	-45.2757	Hypo	210274	intron	Shank2
NC_000074.6	4258540	4258603	64	25	0.0997519	0.260875	-0.161123	-115.466	Hypo	330695	exon	Ctxn1
NC_000074.6	4258540	4258603	64	25	0.0997519	0.260875	-0.161123	-115.466	Hypo	NC_000074.6:4258389:4259352	CGI
NC_000074.6	12937404	12937468	65	5	0.74667	0.355148	0.391522	23.7425	Hyper	17207	intron	Mcf2l
NC_000074.6	13669826	13669892	67	10	0.888635	0.597997	0.290638	51.3897	Hyper	19414	intron	Rasa3
NC_000074.6	15519780	15520121	342	56	0.122759	0.488919	-0.36616	-703.612	Hypo	Target=RMER6-int:2518-2578;Class=LTR/ERVK	repeat
NC_000074.6	20296981	20297139	159	39	0.288533	0.147701	0.140833	188.155	Hyper	547150	intron
NC_000074.6	20296981	20297139	159	39	0.288533	0.147701	0.140833	188.155	Hyper	NC_000074.6:20296932:20297602	CGI
NC_000074.6	25537145	25537230	86	6	0.724689	0.231603	0.493086	30.5283	Hyper	102633471	intron	Gm31288
NC_000074.6	25537145	25537230	86	6	0.724689	0.231603	0.493086	30.5283	Hyper	14182	intron	Fgfr1
NC_000074.6	31122504	31122569	66	5	0.720329	0.328149	0.39218	23.6699	Hyper	68867	intron	Rnf122
NC_000074.6	32027498	32027594	97	11	0.337485	0.11826	0.219224	47.7378	Hyper	Target=L1Lx_IV:182-309;Class=LINE/L1	repeat
NC_000074.6	32027498	32027594	97	11	0.337485	0.11826	0.219224	47.7378	Hyper	211323	intron	Nrg1
NC_000074.6	33800393	33800491	99	14	0.624302	0.314996	0.309306	71.2145	Hyper	19663	intron	Rbpms
NC_000074.6	33800393	33800491	99	14	0.624302	0.314996	0.309306	71.2145	Hyper	19663	exon	Rbpms
NC_000074.6	33833424	33833577	154	22	0.784174	0.512814	0.27136	120.425	Hyper	19663	intron	Rbpms
NC_000074.6	34492564	34492700	137	13	0.61372	0.918052	-0.304332	-67.0366	Hypo	Target=HAL1:1637-1792;Class=LINE/L1	repeat
NC_000074.6	34492564	34492700	137	13	0.61372	0.918052	-0.304332	-67.0366	Hypo	105244971	exon	Gm40489
NC_000074.6	34492564	34492700	137	13	0.61372	0.918052	-0.304332	-67.0366	Hypo	105244971	TES	Gm40489
NC_000074.6	46358654	46358725	72	10	0.692226	0.305774	0.386452	55.2166	Hyper	Target=IAPEy-int:6171-7486;Class=LTR/ERVK	repeat
NC_000074.6	47287834	47288072	239	47	0.261765	0.0752828	0.186482	257.179	Hyper	NC_000074.6:47287833:47289523	CGI
NC_000074.6	47287834	47288072	239	47	0.261765	0.0752828	0.186482	257.179	Hyper	71069	exon	Stox2
NC_000074.6	47287834	47288072	239	47	0.261765	0.0752828	0.186482	257.179	Hyper	71069	utr5	Stox2
NC_000074.6	47287834	47288072	239	47	0.261765	0.0752828	0.186482	257.179	Hyper	71069	intron	Stox2
NC_000074.6	52837359	52837447	89	7	0.901995	0.476202	0.425793	32.9909	Hyper	Target=L1MdGf_I:18-5586;Class=LINE/L1	repeat
NC_000074.6	61391186	61391278	93	8	0.448027	0.195239	0.252789	38.0254	Hyper	59009	intron	Sh3rf1
NC_000074.6	61391186	61391278	93	8	0.448027	0.195239	0.252789	38.0254	Hyper	102638389	intron	LOC102638389
NC_000074.6	61446437	61446610	174	22	0.941645	0.63863	0.303015	140.959	Hyper	59009	intron	Sh3rf1
NC_000074.6	68276677	68276806	130	22	0.193429	0.0365746	0.156855	103.737	Hyper	72281	promoter	Sh2d4a
NC_000074.6	68276677	68276806	130	22	0.193429	0.0365746	0.156855	103.737	Hyper	72281	exon	Sh2d4a
NC_000074.6	68276677	68276806	130	22	0.193429	0.0365746	0.156855	103.737	Hyper	72281	utr5	Sh2d4a
NC_000074.6	70088197	70088438	242	51	0.574777	0.29453	0.280247	324.449	Hyper	NC_000074.6:70087130:70089131	CGI_shore
NC_000074.6	70088197	70088438	242	51	0.574777	0.29453	0.280247	324.449	Hyper	NC_000074.6:70088070:70088514	CGI
NC_000074.6	70088197	70088438	242	51	0.574777	0.29453	0.280247	324.449	Hyper	330790	exon	Hapln4
NC_000074.6	71525516	71525717	202	42	0.384055	0.200322	0.183734	194.709	Hyper	619297	exon	C430049E01Rik
NC_000074.6	71525516	71525717	202	42	0.384055	0.200322	0.183734	194.709	Hyper	NC_000074.6:71525485:71525831	CGI
NC_000074.6	71525516	71525717	202	42	0.384055	0.200322	0.183734	194.709	Hyper	619297	utr5	C430049E01Rik
NC_000074.6	79038115	79038220	106	9	0.742212	0.964283	-0.222071	-38.694	Hypo	Target=Charlie8:97-326;Class=DNA/hAT-Charlie	repeat
NC_000074.6	79038115	79038220	106	9	0.742212	0.964283	-0.222071	-38.694	Hypo	622675	intron	Zfp827
NC_000074.6	83670238	83670341	104	12	0.551875	0.882943	-0.331068	-61.9568	Hypo	320795	exon	Pkn1
NC_000074.6	83670238	83670341	104	12	0.551875	0.882943	-0.331068	-61.9568	Hypo	NC_000074.6:83668778:83670779	CGI_shore
NC_000074.6	83670238	83670341	104	12	0.551875	0.882943	-0.331068	-61.9568	Hypo	19216	exon	Ptger1
NC_000074.6	83670238	83670341	104	12	0.551875	0.882943	-0.331068	-61.9568	Hypo	19216	utr3	Ptger1
NC_000074.6	84559259	84559501	243	94	0.19253	0.436858	-0.244328	-633.947	Hypo	12286	exon	Cacna1a
NC_000074.6	84559259	84559501	243	94	0.19253	0.436858	-0.244328	-633.947	Hypo	NC_000074.6:84559050:84559684	CGI
NC_000074.6	84800083	84800270	188	43	0.389403	0.0701207	0.319283	284.669	Hyper	NC_000074.6:84799186:84800685	CGI
NC_000074.6	84800083	84800270	188	43	0.389403	0.0701207	0.319283	284.669	Hyper	18032	exon	Nfix
NC_000074.6	84800083	84800270	188	43	0.389403	0.0701207	0.319283	284.669	Hyper	18032	utr5	Nfix
NC_000074.6	84800083	84800270	188	43	0.389403	0.0701207	0.319283	284.669	Hyper	18032	promoter	Nfix
NC_000074.6	88317556	88317631	76	7	0.567897	0.873752	-0.305855	-30.04	Hypo	11513	intron	Adcy7
NC_000074.6	88627377	88627688	312	122	0.713914	0.875671	-0.161757	-791.441	Hypo	71607	exon	Snx20
NC_000074.6	88627377	88627688	312	122	0.713914	0.875671	-0.161757	-791.441	Hypo	NC_000074.6:88627098:88627914	CGI
NC_000074.6	88627377	88627688	312	122	0.713914	0.875671	-0.161757	-791.441	Hypo	71607	intron	Snx20
NC_000074.6	90861658	90861758	101	10	0.87525	0.578836	0.296414	43.12	Hyper	109151	intron	Chd9
NC_000074.6	107202829	107202914	86	9	0.550146	0.257684	0.292462	40.2909	Hyper	Target=L1ME3B:5692-6086;Class=LINE/L1	repeat
NC_000074.6	108732706	108732920	215	15	0.841457	0.398398	0.443059	81.4873	Hyper	11906	intron	Zfhx3
NC_000074.6	108860147	108860282	136	9	0.643838	0.937175	-0.293337	-44.3153	Hypo	11906	intron	Zfhx3
NC_000074.6	108929919	108929977	59	6	0.925523	0.555746	0.369776	27.3889	Hyper	11906	intron	Zfhx3
NC_000074.6	110988301	110988364	64	7	0.912628	0.675236	0.237392	31.162	Hyper	13680	intron	Ddx19a
NC_000074.6	111314918	111314979	62	11	0.242199	0.470744	-0.228545	-49.2435	Hypo	74568	exon	Mlkl
NC_000074.6	111314918	111314979	62	11	0.242199	0.470744	-0.228545	-49.2435	Hypo	74568	intron	Mlkl
NC_000074.6	114559822	114559874	53	6	0.389191	0.0896185	0.299573	28.4596	Hyper	80707	intron	Wwox
NC_000074.6	114562610	114562694	85	9	0.902216	0.740366	0.16185	35.1988	Hyper	80707	intron	Wwox
NC_000074.6	116635961	116636055	95	9	0.930642	0.623225	0.307417	43.8451	Hyper	Target=L1MC3:5681-6142;Class=LINE/L1	repeat
NC_000074.6	116635961	116636055	95	9	0.930642	0.623225	0.307417	43.8451	Hyper	75796	intron	Cdyl2
NC_000074.6	119585977	119586097	121	13	0.168105	0.535316	-0.36721	-63.6173	Hypo	68270	intron	Dnaaf1
NC_000074.6	119585977	119586097	121	13	0.168105	0.535316	-0.36721	-63.6173	Hypo	Target=RLTR1B-int:1-2109;Class=LTR/ERV1	repeat
NC_000074.6	119702308	119702478	171	18	0.524817	0.223692	0.301124	95.9132	Hyper	69047	intron	Atp2c2
NC_000074.6	120018520	120018611	92	6	0.564018	0.191618	0.3724	29.8446	Hyper	78892	intron	Crispld2
NC_000074.6	120529322	120529395	74	11	0.29825	0.0831847	0.215065	46.2528	Hyper	Target=L1MB5:5923-6123;Class=LINE/L1	repeat
NC_000074.6	120529322	120529395	74	11	0.29825	0.0831847	0.215065	46.2528	Hyper	382034	intron	Gse1
NC_000074.6	121273186	121273267	82	13	0.415012	0.653687	-0.238675	-57.6703	Hypo	NC_000074.6:121273037:121273282	CGI
NC_000074.6	121613834	121613937	104	7	0.560901	0.879095	-0.318194	-32.2279	Hypo	Target=B1_Mur4:2-137;Class=SINE/Alu	repeat
NC_000074.6	121613834	121613937	104	7	0.560901	0.879095	-0.318194	-32.2279	Hypo	142682	intron	Zcchc14
NC_000074.6	123737395	123737531	137	14	0.419878	0.177629	0.242248	69.2962	Hyper	234863	intron	6030466F02Rik
NC_000074.6	124701171	124701266	96	11	0.85841	0.559193	0.299217	51.732	Hyper	234875	intron	Ttc13
NC_000074.6	126336379	126336453	75	5	0.861487	0.555145	0.306342	21.9211	Hyper	210027	intron	Slc35f3
NC_000074.6	126945670	126945810	141	48	0.147678	0.0406452	0.107032	223.327	Hyper	NC_000074.6:126945528:126946020	CGI
NC_000074.6	126945670	126945810	141	48	0.147678	0.0406452	0.107032	223.327	Hyper	67952	exon	Tomm20
NC_000074.6	126945670	126945810	141	48	0.147678	0.0406452	0.107032	223.327	Hyper	67952	utr5	Tomm20
NC_000075.6	7805010	7805125	116	14	0.624684	0.287676	0.337008	74.1602	Hyper	Target=ERVB7_1-LTR_MM:1-319;Class=LTR/ERVK	repeat
NC_000075.6	13442490	13442549	60	6	0.651648	0.328806	0.322842	26.8814	Hyper	270118	intron	Maml2
NC_000075.6	20729622	20729744	123	5	0.488432	0.956996	-0.468564	-26.6405	Hypo	NC_000075.6:20728055:20730056	CGI_shore
NC_000075.6	20729622	20729744	123	5	0.488432	0.956996	-0.468564	-26.6405	Hypo	244723	promoter	Olfm2
NC_000075.6	20729622	20729744	123	5	0.488432	0.956996	-0.468564	-26.6405	Hypo	Target=LTR33A:57-158;Class=LTR/ERVL	repeat
NC_000075.6	20729622	20729744	123	5	0.488432	0.956996	-0.468564	-26.6405	Hypo	244723	intron	Olfm2
NC_000075.6	21244277	21244471	195	51	0.498123	0.686133	-0.18801	-224.758	Hypo	94226	exon	S1pr5
NC_000075.6	21244277	21244471	195	51	0.498123	0.686133	-0.18801	-224.758	Hypo	NC_000075.6:21244070:21245179	CGI
NC_000075.6	21443835	21443899	65	7	0.596669	0.223659	0.37301	31.7701	Hyper	Target=B1_Mus2:2-147;Class=SINE/Alu	repeat
NC_000075.6	21443835	21443899	65	7	0.596669	0.223659	0.37301	31.7701	Hyper	13430	intron	Dnm2
NC_000075.6	21497150	21497235	86	13	0.935864	0.612072	0.323792	65.048	Hyper	387194	promoter	Mir199a-1
NC_000075.6	21497150	21497235	86	13	0.935864	0.612072	0.323792	65.048	Hyper	Target=RLTR20C2_MM:436-497;Class=LTR/ERVK	repeat
NC_000075.6	21497150	21497235	86	13	0.935864	0.612072	0.323792	65.048	Hyper	13430	intron	Dnm2
NC_000075.6	21830230	21830339	110	12	0.484446	0.134535	0.349911	65.298	Hyper	319899	exon	Dock6
NC_000075.6	21839569	21839664	96	10	0.479876	0.145621	0.334255	61.2393	Hyper	NC_000075.6:21839379:21839791	CGI
NC_000075.6	21839569	21839664	96	10	0.479876	0.145621	0.334255	61.2393	Hyper	319899	intron	Dock6
NC_000075.6	21839569	21839664	96	10	0.479876	0.145621	0.334255	61.2393	Hyper	319899	exon	Dock6
NC_000075.6	22545623	22545706	84	9	0.721577	0.985878	-0.264301	-40.7601	Hypo	319845	intron	Bbs9
NC_000075.6	23083835	23083956	122	17	0.415681	0.67158	-0.255899	-75.1736	Hypo	102640748	intron	Gm36743
NC_000075.6	23682926	23683016	91	7	0.884056	0.60755	0.276506	29.7266	Hyper	Target=L1MdGf_II:92-6579;Class=LINE/L1	repeat
NC_000075.6	26407539	26407714	176	13	0.933057	0.576381	0.356676	67.8281	Hyper	Target=L1MdTf_I:16-6579;Class=LINE/L1	repeat
NC_000075.6	40320463	40320583	121	11	0.877569	0.509292	0.368277	62.5826	Hyper	235283	intron	Gramd1b
NC_000075.6	40320463	40320583	121	11	0.877569	0.509292	0.368277	62.5826	Hyper	235283	exon	Gramd1b
NC_000075.6	43260955	43261043	89	5	0.577557	0.0423471	0.53521	34.882	Hyper	235302	intron	D630033O11Rik
NC_000075.6	43746254	43746341	88	10	0.374062	0.073449	0.300613	48.8551	Hyper	102631930	intron	LOC102631930
NC_000075.6	43746254	43746341	88	10	0.374062	0.073449	0.300613	48.8551	Hyper	NC_000075.6:43745629:43747630	CGI_shore
NC_000075.6	43746254	43746341	88	10	0.374062	0.073449	0.300613	48.8551	Hyper	NC_000075.6:43744707:43746708	CGI_shore
NC_000075.6	43746254	43746341	88	10	0.374062	0.073449	0.300613	48.8551	Hyper	58235	intron	Nectin1
NC_000075.6	44311151	44311220	70	11	0.664613	0.881407	-0.216794	-51.2132	Hypo	71764	exon	C2cd2l
NC_000075.6	56223586	56223922	337	85	0.218305	0.462132	-0.243826	-588.705	Hypo	NC_000075.6:56223585:56223872	CGI
NC_000075.6	56223586	56223922	337	85	0.218305	0.462132	-0.243826	-588.705	Hypo	NC_000075.6:56223872:56225873	CGI_shore
NC_000075.6	56223586	56223922	337	85	0.218305	0.462132	-0.243826	-588.705	Hypo	244895	intron	Peak1
NC_000075.6	56882979	56883109	131	13	0.555044	0.821744	-0.266701	-61.106	Hypo	121021	intron	Cspg4
NC_000075.6	57420422	57420604	183	12	0.677281	0.951834	-0.274553	-60.122	Hypo	66812	utr5	Ppcdc
NC_000075.6	57420422	57420604	183	12	0.677281	0.951834	-0.274553	-60.122	Hypo	66812	intron	Ppcdc
NC_000075.6	57420422	57420604	183	12	0.677281	0.951834	-0.274553	-60.122	Hypo	66812	exon	Ppcdc
NC_000075.6	57420422	57420604	183	12	0.677281	0.951834	-0.274553	-60.122	Hypo	Target=UCON105:78-270;Class=DNA/hAT?	repeat
NC_000075.6	59603033	59603137	105	21	0.772055	0.481959	0.290096	109.494	Hyper	76183	exon	Celf6
NC_000075.6	59603033	59603137	105	21	0.772055	0.481959	0.290096	109.494	Hyper	NC_000075.6:59603032:59603363	CGI
NC_000075.6	66806030	66806217	188	48	0.775748	0.485578	0.29017	290.528	Hyper	NC_000075.6:66805821:66806225	CGI
NC_000075.6	102980056	102980181	126	14	0.406088	0.095401	0.310687	75.5237	Hyper	Target=RLTR26_Mus:1-673;Class=LTR/ERVK	repeat
NC_000075.6	106160325	106160455	131	14	0.185952	0.501574	-0.315622	-73.95	Hypo	NC_000075.6:106160125:106162126	CGI_shore
NC_000075.6	106160325	106160455	131	14	0.185952	0.501574	-0.315622	-73.95	Hypo	235582	promoter	Glyctk
NC_000075.6	107698771	107698868	98	10	0.661881	0.32871	0.333171	46.3219	Hyper	20350	intron	Sema3f
NC_000075.6	109009794	109009984	191	10	0.822627	0.41555	0.407077	50.8759	Hyper	270198	intron	Pfkfb4
NC_000075.6	109009794	109009984	191	10	0.822627	0.41555	0.407077	50.8759	Hyper	270198	exon	Pfkfb4
NC_000075.6	109009794	109009984	191	10	0.822627	0.41555	0.407077	50.8759	Hyper	270198	utr3	Pfkfb4
NC_000075.6	110682104	110682167	64	9	0.562765	0.085286	0.477479	49.6748	Hyper	72654	intron	Ccdc12
NC_000075.6	114663931	114664027	97	14	0.595574	0.295407	0.300167	68.8626	Hyper	Target=MLT1H2:224-431;Class=LTR/ERVL-MaLR	repeat
NC_000075.6	114663931	114664027	97	14	0.595574	0.295407	0.300167	68.8626	Hyper	Target=B4A:1-286;Class=SINE/B4	repeat
NC_000075.6	118994930	118995050	121	12	0.885034	0.451171	0.433863	83.2665	Hyper	69274	intron	Ctdspl
NC_000075.6	119933269	119933329	61	9	0.649434	0.354541	0.294893	40.2914	Hyper	74498	exon	Gorasp1
NC_000075.6	120516869	120517017	149	11	0.508208	0.824938	-0.316731	-56.403	Hypo	638068	intron
NC_000075.6	121314897	121315005	109	14	0.450564	0.74917	-0.298605	-69.419	Hypo	67095	intron	Trak1
NC_000075.6	123461732	123462184	453	40	0.148956	0.45051	-0.301554	-346.171	Hypo	102436	exon	Lars2
NC_000075.6	123461732	123462184	453	40	0.148956	0.45051	-0.301554	-346.171	Hypo	102436	utr3	Lars2
NC_000076.6	4712049	4712174	126	7	0.644889	0.313423	0.331466	35.1428	Hyper	13982	intron	Esr1
NC_000076.6	4712049	4712174	126	7	0.644889	0.313423	0.331466	35.1428	Hyper	NC_000076.6:4710269:4712269	CGI_shore
NC_000076.6	4712049	4712174	126	7	0.644889	0.313423	0.331466	35.1428	Hyper	13982	exon	Esr1
NC_000076.6	4712049	4712174	126	7	0.644889	0.313423	0.331466	35.1428	Hyper	13982	utr5	Esr1
NC_000076.6	4712604	4712890	287	49	0.422672	0.674236	-0.251564	-240.831	Hypo	NC_000076.6:4712270:4712922	CGI
NC_000076.6	4712604	4712890	287	49	0.422672	0.674236	-0.251564	-240.831	Hypo	13982	exon	Esr1
NC_000076.6	4712604	4712890	287	49	0.422672	0.674236	-0.251564	-240.831	Hypo	13982	intron	Esr1
NC_000076.6	4786979	4787051	73	5	0.945675	0.582522	0.363154	25.5457	Hyper	Target=MLT1B:11-124;Class=LTR/ERVL-MaLR	repeat
NC_000076.6	4786979	4787051	73	5	0.945675	0.582522	0.363154	25.5457	Hyper	Target=MLT1B:18-370;Class=LTR/ERVL-MaLR	repeat
NC_000076.6	4786979	4787051	73	5	0.945675	0.582522	0.363154	25.5457	Hyper	13982	intron	Esr1
NC_000076.6	8858902	8858989	88	12	0.610198	0.953215	-0.343017	-73.6936	Hypo	70097	intron	Sash1
NC_000076.6	9699046	9699101	56	8	0.666325	0.409879	0.256446	35.1959	Hyper	102633712	intron	Gm31471
NC_000076.6	9699046	9699101	56	8	0.666325	0.409879	0.256446	35.1959	Hyper	Target=ORR1E:5-322;Class=LTR/ERVL-MaLR	repeat
NC_000076.6	13090567	13090634	68	8	0.559107	0.272723	0.286384	37.7126	Hyper	22634	promoter	Plagl1
NC_000076.6	13090567	13090634	68	8	0.559107	0.272723	0.286384	37.7126	Hyper	338438	promoter	Hymai
NC_000076.6	13090567	13090634	68	8	0.559107	0.272723	0.286384	37.7126	Hyper	NC_000076.6:13090532:13091299	CGI
NC_000076.6	15779184	15779274	91	4	0.976141	0.507119	0.469022	18.4762	Hyper	Target=L1MdA_I:38-6579;Class=LINE/L1	repeat
NC_000076.6	20546872	20546971	100	6	0.47344	0.891037	-0.417597	-32.3434	Hypo	29863	intron	Pde7b
NC_000076.6	25942478	25942574	97	13	0.940754	0.599332	0.341422	59.8466	Hyper	Target=L1MdTf_I:16-5883;Class=LINE/L1	repeat
NC_000076.6	33821605	33821709	105	17	0.644011	0.849871	-0.20586	-74.684	Hypo	Target=L1MdTf_I:160-5586;Class=LINE/L1	repeat
NC_000076.6	40323481	40323576	96	14	0.918069	0.626439	0.29163	76.5104	Hyper	Target=ETnERV-int:1-1659;Class=LTR/ERVK	repeat
NC_000076.6	42465061	42465153	93	9	0.639529	0.880753	-0.241224	-38.8009	Hypo	Target=B4A:9-289;Class=SINE/B4	repeat
NC_000076.6	42465061	42465153	93	9	0.639529	0.880753	-0.241224	-38.8009	Hypo	215951	intron	Lace1
NC_000076.6	53580954	53581041	88	5	0.671182	0.137895	0.533287	24.6112	Hyper	Target=RMER17B:1-915;Class=LTR/ERVK	repeat
NC_000076.6	53580954	53581041	88	5	0.671182	0.137895	0.533287	24.6112	Hyper	71567	exon	Mcm9
NC_000076.6	53580954	53581041	88	5	0.671182	0.137895	0.533287	24.6112	Hyper	71567	utr5	Mcm9
NC_000076.6	53580954	53581041	88	5	0.671182	0.137895	0.533287	24.6112	Hyper	71567	intron	Mcm9
NC_000076.6	56115214	56115579	366	71	0.648163	0.362156	0.286008	457.478	Hyper	544696	intron	Tbc1d32
NC_000076.6	56115214	56115579	366	71	0.648163	0.362156	0.286008	457.478	Hyper	73390	exon	Msl3l2
NC_000076.6	56115214	56115579	366	71	0.648163	0.362156	0.286008	457.478	Hyper	NC_000076.6:56115144:56115940	CGI
NC_000076.6	59382142	59382267	126	22	0.151293	0.390002	-0.238709	-97.9627	Hypo	Target=IAPLTR1_Mm:1-367;Class=LTR/ERVK	repeat
NC_000076.6	59382142	59382267	126	22	0.151293	0.390002	-0.238709	-97.9627	Hypo	Target=IAPEz-int:1-1313;Class=LTR/ERVK	repeat
NC_000076.6	59884802	59884896	95	7	0.533915	0.229624	0.304291	29.1783	Hyper	Target=PB1D11:22-103;Class=SINE/Alu	repeat
NC_000076.6	59884802	59884896	95	7	0.533915	0.229624	0.304291	29.1783	Hyper	56709	intron	Dnajb12
NC_000076.6	59917008	59917120	113	19	0.199297	0.0527256	0.146571	79.62	Hyper	105245185	intron	Gm40673
NC_000076.6	60081620	60081719	100	8	0.7303	0.974992	-0.244692	-39.1253	Hypo	Target=IMPB_01:1-116;Class=Satellite	repeat
NC_000076.6	60081620	60081719	100	8	0.7303	0.974992	-0.244692	-39.1253	Hypo	69090	intron	Ascc1
NC_000076.6	60185808	60186187	380	55	0.715892	0.427165	0.288727	324.619	Hyper	53374	exon	Chst3
NC_000076.6	60185808	60186187	380	55	0.715892	0.427165	0.288727	324.619	Hyper	NC_000076.6:60185807:60186648	CGI
NC_000076.6	61089802	61089885	84	4	0.485842	0.124982	0.36086	18.4785	Hyper	13180	intron	Pcbd1
NC_000076.6	61089802	61089885	84	4	0.485842	0.124982	0.36086	18.4785	Hyper	NC_000076.6:61089587:61091588	CGI_shore
NC_000076.6	61327692	61327756	65	11	0.116883	0.330531	-0.213648	-43.7291	Hypo	27355	intron	Pald1
NC_000076.6	71052882	71053053	172	17	0.727375	0.93792	-0.210545	-83.7876	Hypo	83675	intron	Bicc1
NC_000076.6	75046051	75046174	124	17	0.350001	0.0559174	0.294083	110.148	Hyper	76877	exon	Rab36
NC_000076.6	75046051	75046174	124	17	0.350001	0.0559174	0.294083	110.148	Hyper	76877	intron	Rab36
NC_000076.6	78586186	78586285	100	11	0.857833	0.975052	-0.117219	-45.3374	Hypo	71709	exon	Syde1
NC_000076.6	79735404	79735521	118	33	0.917906	0.720507	0.1974	181.957	Hyper	15166	exon	Hcn2
NC_000076.6	79735404	79735521	118	33	0.917906	0.720507	0.1974	181.957	Hyper	NC_000076.6:79735082:79736163	CGI
NC_000076.6	80075147	80075306	160	21	0.563621	0.829194	-0.265574	-105.961	Hypo	216161	intron	Sbno2
NC_000076.6	80075147	80075306	160	21	0.563621	0.829194	-0.265574	-105.961	Hypo	108167824	intron	LOC108167824
NC_000076.6	80075147	80075306	160	21	0.563621	0.829194	-0.265574	-105.961	Hypo	216161	exon	Sbno2
NC_000076.6	80075147	80075306	160	21	0.563621	0.829194	-0.265574	-105.961	Hypo	216161	utr5	Sbno2
NC_000076.6	80209022	80209121	100	19	0.393104	0.625759	-0.232655	-84.2206	Hypo	NC_000076.6:80208858:80209094	CGI
NC_000076.6	80209022	80209121	100	19	0.393104	0.625759	-0.232655	-84.2206	Hypo	NC_000076.6:80209094:80211095	CGI_shore
NC_000076.6	80333413	80333467	55	7	0.278704	0.0943023	0.184401	27.9794	Hyper	70335	intron	Reep6
NC_000076.6	80345271	80345323	53	7	0.679235	0.158467	0.520768	38.1121	Hyper	66548	intron	Adamtsl5
NC_000076.6	80345271	80345323	53	7	0.679235	0.158467	0.520768	38.1121	Hyper	66548	exon	Adamtsl5
NC_000076.6	80571239	80571355	117	15	0.548259	0.863653	-0.315394	-77.8493	Hypo	NC_000076.6:80569260:80571261	CGI_shore
NC_000076.6	80571239	80571355	117	15	0.548259	0.863653	-0.315394	-77.8493	Hypo	118445	intron	Klf16
NC_000076.6	80571239	80571355	117	15	0.548259	0.863653	-0.315394	-77.8493	Hypo	102633244	intron	Gm26710
NC_000076.6	81302925	81303022	98	11	0.684477	0.371919	0.312559	56.9647	Hyper	108167825	exon	LOC108167825
NC_000076.6	81302925	81303022	98	11	0.684477	0.371919	0.312559	56.9647	Hyper	108167825	TSS	LOC108167825
NC_000076.6	81302925	81303022	98	11	0.684477	0.371919	0.312559	56.9647	Hyper	108167825	promoter	LOC108167825
NC_000076.6	81302925	81303022	98	11	0.684477	0.371919	0.312559	56.9647	Hyper	18717	intron	Pip5k1c
NC_000076.6	81420474	81420575	102	17	0.258661	0.495606	-0.236944	-86.1893	Hypo	NC_000076.6:81420266:81420785	CGI
NC_000076.6	81420474	81420575	102	17	0.258661	0.495606	-0.236944	-86.1893	Hypo	18029	exon	Nfic
NC_000076.6	82954438	82954580	143	31	0.691916	0.447827	0.244089	162.017	Hyper	216185	exon
NC_000076.6	82954438	82954580	143	31	0.691916	0.447827	0.244089	162.017	Hyper	NC_000076.6:82954363:82954671	CGI
NC_000076.6	84388595	84388699	105	17	0.598099	0.800711	-0.202612	-67.9593	Hypo	77976	intron	Nuak1
NC_000076.6	84433553	84433653	101	12	0.628388	0.897533	-0.269145	-62.8826	Hypo	77976	intron	Nuak1
NC_000076.6	88459495	88459673	179	26	0.89065	0.594717	0.295932	149.245	Hyper	20962	promoter	Sycp3
NC_000076.6	88459495	88459673	179	26	0.89065	0.594717	0.295932	149.245	Hyper	NC_000076.6:88459494:88459991	CGI
NC_000076.6	88459495	88459673	179	26	0.89065	0.594717	0.295932	149.245	Hyper	20962	TSS	Sycp3
NC_000076.6	88459495	88459673	179	26	0.89065	0.594717	0.295932	149.245	Hyper	20962	utr5	Sycp3
NC_000076.6	88459495	88459673	179	26	0.89065	0.594717	0.295932	149.245	Hyper	20962	exon	Sycp3
NC_000076.6	89647025	89647095	71	14	0.197038	0.449511	-0.252473	-66.6245	Hypo	213326	intron	Scyl2
NC_000076.6	95780064	95780147	84	11	0.188173	0.0359072	0.152266	49.6347	Hyper	414105	intron	4732465J04Rik
NC_000076.6	96727595	96727672	78	9	0.745202	0.961471	-0.216269	-41.545	Hypo	102636973	intron	Gm33897
NC_000076.6	99287053	99287161	109	15	0.186457	0.0446508	0.141807	69.8227	Hyper	Target=MER45B:455-1040;Class=DNA/hAT-Tip100	repeat
NC_000076.6	105238413	105238483	71	13	0.382423	0.574113	-0.19169	-68.8965	Hypo	Target=RMER6-int:2518-2578;Class=LTR/ERVK	repeat
NC_000076.6	105238413	105238483	71	13	0.382423	0.574113	-0.19169	-68.8965	Hypo	278279	intron	Tmtc2
NC_000076.6	110717154	110717254	101	11	0.361955	0.136276	0.225679	46.7183	Hyper	Target=MIR:14-218;Class=SINE/MIR	repeat
NC_000076.6	111583399	111583475	77	7	0.630001	0.371156	0.258845	29.199	Hyper	102632099	exon	Gm30262
NC_000076.6	111756731	111756824	94	10	0.526346	0.152823	0.373523	52.1502	Hyper	108167774	intron
NC_000076.6	120391222	120391487	266	29	0.379533	0.129917	0.249616	142.003	Hyper	320626	exon	9230105E05Rik
NC_000076.6	120391222	120391487	266	29	0.379533	0.129917	0.249616	142.003	Hyper	15364	intron	Hmga2
NC_000076.6	121264047	121264145	99	8	0.948299	0.553397	0.394902	37.8637	Hyper	74694	utr3	Tbc1d30
NC_000076.6	121264047	121264145	99	8	0.948299	0.553397	0.394902	37.8637	Hyper	74694	exon	Tbc1d30
NC_000076.6	121375990	121376059	70	12	0.886251	0.6697	0.216551	55.5256	Hyper	75612	intron	Gns
NC_000076.6	121461665	121461831	167	10	0.309607	0.791734	-0.482127	-61.8957	Hypo	192678	intron	Rassf3
NC_000076.6	121613730	121613857	128	18	0.646697	0.894362	-0.247665	-97.2885	Hypo	73192	intron	Xpot
NC_000076.6	122886267	122886370	104	26	0.166638	0.413152	-0.246514	-121.732	Hypo	319468	intron	Ppm1h
NC_000076.6	127079640	127079748	109	15	0.0925472	0.507014	-0.414467	-79.7076	Hypo	216439	intron	Agap2
NC_000076.6	127079640	127079748	109	15	0.0925472	0.507014	-0.414467	-79.7076	Hypo	216439	exon	Agap2
NC_000076.6	127079640	127079748	109	15	0.0925472	0.507014	-0.414467	-79.7076	Hypo	NC_000076.6:127079312:127080375	CGI
NC_000076.6	127079640	127079748	109	15	0.0925472	0.507014	-0.414467	-79.7076	Hypo	NC_000076.6:127079525:127081525	CGI_shore
NC_000076.6	127079894	127079970	77	15	0.0896203	0.33424	-0.244619	-66.2149	Hypo	216439	intron	Agap2
NC_000076.6	127079894	127079970	77	15	0.0896203	0.33424	-0.244619	-66.2149	Hypo	216439	exon	Agap2
NC_000076.6	127079894	127079970	77	15	0.0896203	0.33424	-0.244619	-66.2149	Hypo	NC_000076.6:127079312:127080375	CGI
NC_000076.6	127079894	127079970	77	15	0.0896203	0.33424	-0.244619	-66.2149	Hypo	NC_000076.6:127079525:127081525	CGI_shore
NC_000076.6	127091246	127091311	66	12	0.303553	0.120194	0.183359	60.2487	Hyper	NC_000076.6:127090960:127091967	CGI
NC_000076.6	127091246	127091311	66	12	0.303553	0.120194	0.183359	60.2487	Hyper	216439	exon	Agap2
NC_000076.6	127370146	127370265	120	20	0.385969	0.0961483	0.28982	122.715	Hyper	16325	exon	Inhbc
NC_000076.6	127520849	127520943	95	21	0.287518	0.124674	0.162843	86.9451	Hyper	108037	intron	Shmt2
NC_000076.6	127520849	127520943	95	21	0.287518	0.124674	0.162843	86.9451	Hyper	108037	exon	Shmt2
NC_000076.6	127750498	127750642	145	21	0.556981	0.80767	-0.250689	-96.8106	Hypo	11536	exon	Gpr182
NC_000076.6	128269584	128269677	94	10	0.403036	0.132502	0.270534	50.4699	Hyper	103161	exon	Apof
NC_000076.6	128269584	128269677	94	10	0.403036	0.132502	0.270534	50.4699	Hyper	NC_000076.6:128268358:128270358	CGI_shore
NC_000076.6	128269584	128269677	94	10	0.403036	0.132502	0.270534	50.4699	Hyper	20847	promoter	Stat2
NC_000076.6	128548197	128548378	182	25	0.232539	0.493806	-0.261267	-139.44	Hypo	NC_000076.6:128546860:128548860	CGI_shore
NC_000076.6	128548197	128548378	182	25	0.232539	0.493806	-0.261267	-139.44	Hypo	67945	utr3	Rpl41
NC_000076.6	128548197	128548378	182	25	0.232539	0.493806	-0.261267	-139.44	Hypo	67945	exon	Rpl41
NC_000076.6	128548197	128548378	182	25	0.232539	0.493806	-0.261267	-139.44	Hypo	103284	promoter	Zc3h10
NC_000076.6	128548197	128548378	182	25	0.232539	0.493806	-0.261267	-139.44	Hypo	NC_000076.6:128548018:128550019	CGI_shore
NC_000077.6	3998128	3998182	55	11	0.620783	0.445944	0.174839	43.2584	Hyper	53897	exon	Gal3st1
NC_000077.6	3998128	3998182	55	11	0.620783	0.445944	0.174839	43.2584	Hyper	NC_000077.6:3997985:3998819	CGI
NC_000077.6	4261169	4261264	96	7	0.732784	0.403307	0.329477	30.7391	Hyper	16878	intron	Lif
NC_000077.6	7198146	7198198	53	9	0.267318	0.0831632	0.184154	46.0159	Hyper	16006	exon	Igfbp1
NC_000077.6	12026099	12026283	185	47	0.776491	0.55266	0.223831	287.221	Hyper	14783	intron	Grb10
NC_000077.6	12026099	12026283	185	47	0.776491	0.55266	0.223831	287.221	Hyper	NC_000077.6:12025554:12026580	CGI
NC_000077.6	17735155	17735221	67	5	0.678733	0.0764786	0.602254	28.6621	Hyper	Target=Lx8:6945-7456;Class=LINE/L1	repeat
NC_000077.6	19010372	19010467	96	14	0.568524	0.883993	-0.315469	-67.934	Hypo	101055656	intron	LOC101055656
NC_000077.6	19010372	19010467	96	14	0.568524	0.883993	-0.315469	-67.934	Hypo	17268	intron	Meis1
NC_000077.6	19409369	19409537	169	15	0.607624	0.92507	-0.317446	-85.7663	Hypo	Target=ERVB7_1-LTR_MM:1-319;Class=LTR/ERVK	repeat
NC_000077.6	19409369	19409537	169	15	0.607624	0.92507	-0.317446	-85.7663	Hypo	Target=MMETn-int:1-6836;Class=LTR/ERVK	repeat
NC_000077.6	23020484	23020580	97	12	0.761598	0.496618	0.264979	52.7503	Hyper	73873	exon	Fam161a
NC_000077.6	36229293	36229354	62	5	0.259406	0.765604	-0.506198	-23.9388	Hypo	23964	intron	Tenm2
NC_000077.6	44530542	44530629	88	9	0.893411	0.658231	0.23518	39.4815	Hyper	74315	intron	Rnf145
NC_000077.6	48826469	48826551	83	24	0.38026	0.216954	0.163306	117.909	Hyper	100039945	exon
NC_000077.6	48826469	48826551	83	24	0.38026	0.216954	0.163306	117.909	Hyper	94089	intron	Trim7
NC_000077.6	48826469	48826551	83	24	0.38026	0.216954	0.163306	117.909	Hyper	NC_000077.6:48826294:48826724	CGI
NC_000077.6	49812043	49812135	93	12	0.427821	0.826492	-0.398672	-77.1324	Hypo	14584	intron	Gfpt2
NC_000077.6	49812043	49812135	93	12	0.427821	0.826492	-0.398672	-77.1324	Hypo	Target=Kanga1c:134-232;Class=DNA/TcMar-Tc2	repeat
NC_000077.6	49812043	49812135	93	12	0.427821	0.826492	-0.398672	-77.1324	Hypo	102640447	intron	Gm36507
NC_000077.6	50431593	50431723	131	25	0.539286	0.300225	0.239061	115.076	Hyper	216724	exon	Rufy1
NC_000077.6	50431593	50431723	131	25	0.539286	0.300225	0.239061	115.076	Hyper	216724	utr5	Rufy1
NC_000077.6	50431593	50431723	131	25	0.539286	0.300225	0.239061	115.076	Hyper	216724	promoter	Rufy1
NC_000077.6	50431593	50431723	131	25	0.539286	0.300225	0.239061	115.076	Hyper	NC_000077.6:50431171:50433172	CGI_shore
NC_000077.6	50431593	50431723	131	25	0.539286	0.300225	0.239061	115.076	Hyper	216724	TSS	Rufy1
NC_000077.6	50431593	50431723	131	25	0.539286	0.300225	0.239061	115.076	Hyper	Target=ID_B1:1-103;Class=SINE/B4	repeat
NC_000077.6	58003345	58003433	89	7	0.231521	0.585937	-0.354416	-33.6519	Hypo	Target=ID_B1:6-210;Class=SINE/B4	repeat
NC_000077.6	58003345	58003433	89	7	0.231521	0.585937	-0.354416	-33.6519	Hypo	73158	intron	Larp1
NC_000077.6	61310713	61310781	69	7	0.509461	0.246526	0.262935	30.2094	Hyper	380701	intron	Slc47a2
NC_000077.6	61310713	61310781	69	7	0.509461	0.246526	0.262935	30.2094	Hyper	380701	exon	Slc47a2
NC_000077.6	62560458	62560574	117	20	0.383974	0.630579	-0.246606	-94.6509	Hypo	NC_000077.6:62558691:62560691	CGI_shore
NC_000077.6	62560458	62560574	117	20	0.383974	0.630579	-0.246606	-94.6509	Hypo	Target=B3:4-188;Class=SINE/B2	repeat
NC_000077.6	62560458	62560574	117	20	0.383974	0.630579	-0.246606	-94.6509	Hypo	Target=FordPrefect:797-954;Class=DNA/hAT-Tip100	repeat
NC_000077.6	65174216	65174283	68	5	0.57239	0.919633	-0.347243	-21.6119	Hypo	214384	utr3	Myocd
NC_000077.6	65174216	65174283	68	5	0.57239	0.919633	-0.347243	-21.6119	Hypo	214384	exon	Myocd
NC_000077.6	65722328	65722450	123	8	0.72922	0.98199	-0.25277	-38.4399	Hypo	Target=L1MdF_II:5465-5586;Class=LINE/L1	repeat
NC_000077.6	65722328	65722450	123	8	0.72922	0.98199	-0.25277	-38.4399	Hypo	26398	intron	Map2k4
NC_000077.6	67360253	67360339	87	12	0.753694	0.446116	0.307578	58.0006	Hyper	544791	intron	Myh13
NC_000077.6	67360253	67360339	87	12	0.753694	0.446116	0.307578	58.0006	Hyper	544791	exon	Myh13
NC_000077.6	69008316	69008533	218	53	0.143422	0.0368269	0.106596	250.535	Hyper	237823	intron	Pfas
NC_000077.6	69008316	69008533	218	53	0.143422	0.0368269	0.106596	250.535	Hyper	NC_000077.6:69008297:69008533	CGI
NC_000077.6	69008316	69008533	218	53	0.143422	0.0368269	0.106596	250.535	Hyper	237823	exon	Pfas
NC_000077.6	69008316	69008533	218	53	0.143422	0.0368269	0.106596	250.535	Hyper	237823	utr5	Pfas
NC_000077.6	69008316	69008533	218	53	0.143422	0.0368269	0.106596	250.535	Hyper	237823	TSS	Pfas
NC_000077.6	69008316	69008533	218	53	0.143422	0.0368269	0.106596	250.535	Hyper	237823	promoter	Pfas
NC_000077.6	75336822	75336916	95	7	0.523106	0.819227	-0.296121	-33.3921	Hypo	Target=MTEa:3-379;Class=LTR/ERVL-MaLR	repeat
NC_000077.6	75336822	75336916	95	7	0.523106	0.819227	-0.296121	-33.3921	Hypo	68275	intron	Rpa1
NC_000077.6	94741868	94741987	120	37	0.903844	0.754082	0.149763	172.001	Hyper	111266	exon
NC_000077.6	95455590	95455665	76	5	0.271065	0.727325	-0.45626	-25.7249	Hypo	20747	intron	Spop
NC_000077.6	96300692	96300846	155	32	0.342337	0.13071	0.211627	147.05	Hyper	NC_000077.6:96299616:96301617	CGI_shore
NC_000077.6	96300692	96300846	155	32	0.342337	0.13071	0.211627	147.05	Hyper	15414	exon	Hoxb6
NC_000077.6	96300692	96300846	155	32	0.342337	0.13071	0.211627	147.05	Hyper	75395	intron	Hoxb5os
NC_000077.6	96333093	96333268	176	31	0.355125	0.0843296	0.270796	177.945	Hyper	15410	exon	Hoxb3
NC_000077.6	96333093	96333268	176	31	0.355125	0.0843296	0.270796	177.945	Hyper	15410	utr5	Hoxb3
NC_000077.6	96333093	96333268	176	31	0.355125	0.0843296	0.270796	177.945	Hyper	NC_000077.6:96332715:96333268	CGI
NC_000077.6	96333093	96333268	176	31	0.355125	0.0843296	0.270796	177.945	Hyper	15410	intron	Hoxb3
NC_000077.6	97139154	97139319	166	24	0.0843724	0.532878	-0.448505	-167.6	Hypo	73174	exon	Tbkbp1
NC_000077.6	97139154	97139319	166	24	0.0843724	0.532878	-0.448505	-167.6	Hypo	NC_000077.6:97138644:97139319	CGI
NC_000077.6	97608372	97608581	210	19	0.961205	0.674391	0.286814	109.004	Hyper	69729	intron	2410003L11Rik
NC_000077.6	97830011	97830064	54	8	0.482624	0.906642	-0.424019	-43.6393	Hypo	16796	intron	Lasp1
NC_000077.6	97830169	97830243	75	7	0.548329	0.893424	-0.345096	-31.085	Hypo	16796	intron	Lasp1
NC_000077.6	98003151	98003236	86	15	0.825392	0.539751	0.285641	72.9584	Hyper	12295	exon	Cacnb1
NC_000077.6	98057410	98057502	93	8	0.288342	0.724455	-0.436113	-41.5939	Hypo	Target=Plat_L3:3519-3565;Class=LINE/CR1	repeat
NC_000077.6	99420762	99420858	97	9	0.689263	0.366981	0.322282	41.349	Hyper	101056001	intron	LOC101056001
NC_000077.6	99420762	99420858	97	9	0.689263	0.366981	0.322282	41.349	Hyper	268482	exon	Krt12
NC_000077.6	99420762	99420858	97	9	0.689263	0.366981	0.322282	41.349	Hyper	268482	utr5	Krt12
NC_000077.6	99420762	99420858	97	9	0.689263	0.366981	0.322282	41.349	Hyper	268482	intron	Krt12
NC_000077.6	102224783	102225000	218	32	0.415188	0.69776	-0.282572	-165.945	Hypo	15184	exon	Hdac5
NC_000077.6	102224783	102225000	218	32	0.415188	0.69776	-0.282572	-165.945	Hypo	15184	utr5	Hdac5
NC_000077.6	102224783	102225000	218	32	0.415188	0.69776	-0.282572	-165.945	Hypo	NC_000077.6:102224734:102225039	CGI
NC_000077.6	102224783	102225000	218	32	0.415188	0.69776	-0.282572	-165.945	Hypo	15184	intron	Hdac5
NC_000077.6	102438044	102438241	198	36	0.389306	0.147278	0.242028	200.998	Hyper	217219	exon	Fam171a2
NC_000077.6	102438044	102438241	198	36	0.389306	0.147278	0.242028	200.998	Hyper	NC_000077.6:102437373:102438878	CGI
NC_000077.6	103332966	103333108	143	14	0.7223	0.368306	0.353994	76.9956	Hyper	544817	exon	Arhgap27
NC_000077.6	103332966	103333108	143	14	0.7223	0.368306	0.353994	76.9956	Hyper	NC_000077.6:103331798:103333798	CGI_shore
NC_000077.6	103332966	103333108	143	14	0.7223	0.368306	0.353994	76.9956	Hyper	544817	intron	Arhgap27
NC_000077.6	105112559	105112701	143	9	0.792245	0.435272	0.356973	44.6948	Hyper	70894	intron	Efcab3
NC_000077.6	105165148	105165221	74	15	0.821078	0.653635	0.167443	66.573	Hyper	666771	exon
NC_000077.6	105165148	105165221	74	15	0.821078	0.653635	0.167443	66.573	Hyper	NC_000077.6:105164810:105166296	CGI
NC_000077.6	106032123	106032264	142	21	0.679793	0.414006	0.265787	103.945	Hyper	192775	intron	Kcnh6
NC_000077.6	106032123	106032264	142	21	0.679793	0.414006	0.265787	103.945	Hyper	Target=IAPEz-int:1-1313;Class=LTR/ERVK	repeat
NC_000077.6	106267338	106267456	119	15	0.314459	0.0977009	0.216758	67.2766	Hyper	83796	exon	Smarcd2
NC_000077.6	108104259	108104327	69	9	0.748502	0.953862	-0.20536	-37.3134	Hypo	Target=RLTR20C2_MM:370-469;Class=LTR/ERVK	repeat
NC_000077.6	108104259	108104327	69	9	0.748502	0.953862	-0.20536	-37.3134	Hypo	18750	intron	Prkca
NC_000077.6	108402831	108402933	103	7	0.396104	0.962998	-0.566893	-38.8552	Hypo	11818	intron	Apoh
NC_000077.6	108402831	108402933	103	7	0.396104	0.962998	-0.566893	-38.8552	Hypo	Target=IAPEz-int:1-1313;Class=LTR/ERVK	repeat
NC_000077.6	109011801	109012012	212	42	0.324442	0.548286	-0.223843	-279.618	Hypo	NC_000077.6:109011697:109012012	CGI
NC_000077.6	109011801	109012012	212	42	0.324442	0.548286	-0.223843	-279.618	Hypo	102640929	intron	Gm36876
NC_000077.6	109545868	109545965	98	12	0.471635	0.143578	0.328057	64.3119	Hyper	74008	intron	Arsg
NC_000077.6	110448776	110448831	56	7	0.0447625	0.269509	-0.224746	-32.2076	Hypo	26399	intron	Map2k6
NC_000077.6	115777422	115777689	268	19	0.216144	0.590845	-0.374701	-101.358	Hypo	108167939	promoter	LOC108167939
NC_000077.6	115777422	115777689	268	19	0.216144	0.590845	-0.374701	-101.358	Hypo	71947	intron	Tmem94
NC_000077.6	117129549	117129607	59	10	0.700185	0.967088	-0.266903	-49.424	Hypo	74136	intron	Sec14l1
NC_000077.6	120687021	120687081	61	15	0.133069	0.40641	-0.273341	-82.3423	Hypo	68938	intron	Aspscr1
NC_000078.6	19243877	19243969	93	7	0.40946	0.730004	-0.320544	-33.5228	Hypo	105245377	promoter	Gm40843
NC_000078.6	19243877	19243969	93	7	0.40946	0.730004	-0.320544	-33.5228	Hypo	Target=RLTR4_Mm:1-742;Class=LTR/ERV1	repeat
NC_000078.6	19243877	19243969	93	7	0.40946	0.730004	-0.320544	-33.5228	Hypo	Target=MTD:138-147;Class=LTR/ERVL-MaLR	repeat
NC_000078.6	19243877	19243969	93	7	0.40946	0.730004	-0.320544	-33.5228	Hypo	Target=RLTR4_MM-int:14-2385;Class=LTR/ERV1	repeat
NC_000078.6	19243877	19243969	93	7	0.40946	0.730004	-0.320544	-33.5228	Hypo	105245377	TSS	Gm40843
NC_000078.6	19243877	19243969	93	7	0.40946	0.730004	-0.320544	-33.5228	Hypo	105245377	exon	Gm40843
NC_000078.6	19243877	19243969	93	7	0.40946	0.730004	-0.320544	-33.5228	Hypo	105245377	intron	Gm40843
NC_000078.6	19288570	19288784	215	36	0.210419	0.0528567	0.157562	171.972	Hyper	NC_000078.6:19288194:19289105	CGI
NC_000078.6	19288900	19289088	189	47	0.186527	0.0470425	0.139485	243.652	Hyper	NC_000078.6:19288194:19289105	CGI
NC_000078.6	24493536	24493675	140	43	0.538625	0.781035	-0.242411	-240.811	Hypo	629364	exon
NC_000078.6	24493536	24493675	140	43	0.538625	0.781035	-0.242411	-240.811	Hypo	NC_000078.6:24493515:24493726	CGI
NC_000078.6	32418632	32418688	57	4	0.945261	0.637548	0.307713	18.1364	Hyper	Target=L1MdTf_II:31-3071;Class=LINE/L1	repeat
NC_000078.6	33254895	33254972	78	16	0.807028	0.97613	-0.169102	-79.9674	Hypo	102642990	exon	Gm38649
NC_000078.6	33254895	33254972	78	16	0.807028	0.97613	-0.169102	-79.9674	Hypo	Target=RLTR20A4:436-498;Class=LTR/ERVK	repeat
NC_000078.6	33254895	33254972	78	16	0.807028	0.97613	-0.169102	-79.9674	Hypo	380753	intron	Atxn7l1
NC_000078.6	71354848	71354944	97	11	0.371922	0.107412	0.26451	60.8755	Hyper	105244916	promoter	Gm40438
NC_000078.6	73345276	73345334	59	8	0.587191	0.825832	-0.238642	-36.3916	Hypo	625098	intron	Slc38a6
NC_000078.6	76222578	76222668	91	13	0.956329	0.574398	0.381931	73.5936	Hyper	Target=ERVB7_1-LTR_MM:1-319;Class=LTR/ERVK	repeat
NC_000078.6	76222578	76222668	91	13	0.956329	0.574398	0.381931	73.5936	Hyper	Target=MMETn-int:1-6829;Class=LTR/ERVK	repeat
NC_000078.6	76222578	76222668	91	13	0.956329	0.574398	0.381931	73.5936	Hyper	80384	intron	Tex21
NC_000078.6	78350907	78351162	256	30	0.191437	0.50015	-0.308713	-234.932	Hypo	268566	intron	Gphn
NC_000078.6	79566697	79566777	81	5	0.698027	0.0949852	0.603042	26.7912	Hyper	Target=IAPEz-int:9-6465;Class=LTR/ERVK	repeat
NC_000078.6	79566697	79566777	81	5	0.698027	0.0949852	0.603042	26.7912	Hyper	19363	intron	Rad51b
NC_000078.6	79881256	79881335	80	7	0.768359	0.923165	-0.154807	-27.4903	Hypo	108168012	intron	LOC108168012
NC_000078.6	83620878	83621097	220	42	0.679804	0.94595	-0.266146	-341.511	Hypo	NC_000078.6:83618900:83620900	CGI_shore
NC_000078.6	83620878	83621097	220	42	0.679804	0.94595	-0.266146	-341.511	Hypo	626950	exon
NC_000078.6	83620878	83621097	220	42	0.679804	0.94595	-0.266146	-341.511	Hypo	NC_000078.6:83620901:83621162	CGI
NC_000078.6	99645539	99645654	116	25	0.372711	0.620577	-0.247866	-142.712	Hypo	105245440	intron	LOC105245440
NC_000078.6	99645539	99645654	116	25	0.372711	0.620577	-0.247866	-142.712	Hypo	NC_000078.6:99645377:99647378	CGI_shore
NC_000078.6	99645539	99645654	116	25	0.372711	0.620577	-0.247866	-142.712	Hypo	Target=RMER6-int:2518-2578;Class=LTR/ERVK	repeat
NC_000078.6	100681921	100682045	125	5	0.551182	0.931099	-0.379917	-28.9051	Hypo	Target=Lx3C:6545-6975;Class=LINE/L1	repeat
NC_000078.6	100681921	100682045	125	5	0.551182	0.931099	-0.379917	-28.9051	Hypo	73086	intron	Rps6ka5
NC_000078.6	107577687	107577739	53	19	0.798743	0.962043	-0.1633	-99.4937	Hypo	Target=RLTR20A4:423-493;Class=LTR/ERVK	repeat
NC_000078.6	109035315	109035382	68	5	0.911441	0.513155	0.398286	27.074	Hyper	380785	intron	Begain
NC_000078.6	109035315	109035382	68	5	0.911441	0.513155	0.398286	27.074	Hyper	380785	exon	Begain
NC_000078.6	109035315	109035382	68	5	0.911441	0.513155	0.398286	27.074	Hyper	NC_000078.6:109034363:109036364	CGI_shore
NC_000078.6	110498747	110498832	86	10	0.42758	0.825421	-0.397841	-58.6094	Hypo	26931	intron	Ppp2r5c
NC_000078.6	111445670	111445853	184	53	0.691779	0.877558	-0.185779	-309.743	Hypo	21928	exon	Tnfaip2
NC_000078.6	111445670	111445853	184	53	0.691779	0.877558	-0.185779	-309.743	Hypo	NC_000078.6:111445534:111446079	CGI
NC_000079.6	9223458	9223521	64	16	0.584243	0.355833	0.228411	75.204	Hyper	NC_000079.6:9223457:9223702	CGI
NC_000079.6	9223458	9223521	64	16	0.584243	0.355833	0.228411	75.204	Hyper	667727	exon
NC_000079.6	9387729	9387879	151	36	0.788705	0.465829	0.322876	271.14	Hyper	208440	intron	Dip2c
NC_000079.6	9834319	9834561	243	64	0.302599	0.47597	-0.173371	-348.763	Hypo	NC_000079.6:9832339:9834339	CGI_shore
NC_000079.6	9834319	9834561	243	64	0.302599	0.47597	-0.173371	-348.763	Hypo	NC_000079.6:9834340:9834561	CGI
NC_000079.6	19624169	19624254	86	12	0.592112	0.847405	-0.255293	-53.9145	Hypo	NC_000079.6:19623283:19625284	CGI_shore
NC_000079.6	19624169	19624254	86	12	0.592112	0.847405	-0.255293	-53.9145	Hypo	20379	intron	Sfrp4
NC_000079.6	20185363	20185475	113	20	0.899483	0.692406	0.207077	96.4542	Hyper	140580	utr5	Elmo1
NC_000079.6	20185363	20185475	113	20	0.899483	0.692406	0.207077	96.4542	Hyper	140580	exon	Elmo1
NC_000079.6	20398455	20398523	69	8	0.780225	0.988894	-0.208669	-36.2545	Hypo	140580	intron	Elmo1
NC_000079.6	24546999	24547097	99	9	0.260006	0.0371202	0.222886	42.4236	Hyper	193385	intron	Fam65b
NC_000079.6	34630341	34630392	52	5	0.382518	0.143878	0.23864	21.4724	Hyper	66895	intron	Pxdc1
NC_000079.6	34630341	34630392	52	5	0.382518	0.143878	0.23864	21.4724	Hyper	66895	exon	Pxdc1
NC_000079.6	34916717	34916882	166	37	0.345094	0.643584	-0.29849	-236.887	Hypo	NC_000079.6:34914754:34916754	CGI_shore
NC_000079.6	34916717	34916882	166	37	0.345094	0.643584	-0.29849	-236.887	Hypo	66761	promoter	4933417A18Rik
NC_000079.6	34916717	34916882	166	37	0.345094	0.643584	-0.29849	-236.887	Hypo	71864	intron	Fam217a
NC_000079.6	34916717	34916882	166	37	0.345094	0.643584	-0.29849	-236.887	Hypo	71864	exon	Fam217a
NC_000079.6	34916717	34916882	166	37	0.345094	0.643584	-0.29849	-236.887	Hypo	71864	utr5	Fam217a
NC_000079.6	34916717	34916882	166	37	0.345094	0.643584	-0.29849	-236.887	Hypo	NC_000079.6:34916755:34917059	CGI
NC_000079.6	37715870	37715931	62	8	0.113812	0.502163	-0.388351	-38.7068	Hypo	105245469	intron	Gm40918
NC_000079.6	43279861	43280059	199	7	0.599122	0.929046	-0.329924	-34.0283	Hypo	Target=IAPEz-int:8-6478;Class=LTR/ERVK	repeat
NC_000079.6	43279861	43280059	199	7	0.599122	0.929046	-0.329924	-34.0283	Hypo	328232	intron	Gfod1
NC_000079.6	44869523	44870021	499	74	0.228205	0.471992	-0.243787	-580.249	Hypo	Target=L1MdA_III:4180-4441;Class=LINE/L1	repeat
NC_000079.6	44869523	44870021	499	74	0.228205	0.471992	-0.243787	-580.249	Hypo	Target=RMER6-int:2518-2582;Class=LTR/ERVK	repeat
NC_000079.6	44869523	44870021	499	74	0.228205	0.471992	-0.243787	-580.249	Hypo	16468	intron	Jarid2
NC_000079.6	45078827	45078892	66	19	0.356838	0.169836	0.187002	88.3784	Hyper	15508	exon
NC_000079.6	45078827	45078892	66	19	0.356838	0.169836	0.187002	88.3784	Hyper	NC_000079.6:45078550:45079118	CGI
NC_000079.6	47228982	47229062	81	14	0.634406	0.350921	0.283485	69.4832	Hyper	218215	exon	Rnf144b
NC_000079.6	47228982	47229062	81	14	0.634406	0.350921	0.283485	69.4832	Hyper	218215	intron	Rnf144b
NC_000079.6	54993939	54994007	69	12	0.607276	0.907322	-0.300046	-66.4869	Hypo	107448	intron	Unc5a
NC_000079.6	55483372	55483427	56	5	0.543195	0.856451	-0.313256	-22.4247	Hypo	56320	intron	Dbn1
NC_000079.6	55483372	55483427	56	5	0.543195	0.856451	-0.313256	-22.4247	Hypo	56320	exon	Dbn1
NC_000079.6	58113167	58113242	76	9	0.422361	0.67313	-0.250769	-39.6658	Hypo	100503085	exon	Klhl3
NC_000079.6	58113167	58113242	76	9	0.422361	0.67313	-0.250769	-39.6658	Hypo	100503085	utr5	Klhl3
NC_000079.6	58113167	58113242	76	9	0.422361	0.67313	-0.250769	-39.6658	Hypo	100503085	intron	Klhl3
NC_000079.6	58920442	58920520	79	10	0.462431	0.163638	0.298793	50.326	Hyper	Target=MER58B:141-340;Class=DNA/hAT-Charlie	repeat
NC_000079.6	58920442	58920520	79	10	0.462431	0.163638	0.298793	50.326	Hyper	18212	intron	Ntrk2
NC_000079.6	78291006	78291078	73	4	0.897077	0.473787	0.42329	18.9464	Hyper	Target=ERVB5_1-I_MM:67-598;Class=LTR/ERVK	repeat
NC_000079.6	93852438	93852503	66	6	0.530887	0.896191	-0.365304	-27.4568	Hypo	11881	intron	Arsb
NC_000079.6	107838487	107838548	62	10	0.892472	0.57189	0.320582	49.1821	Hyper	Target=Lx8:6812-7074;Class=LINE/L1	repeat
NC_000079.6	107838487	107838548	62	10	0.892472	0.57189	0.320582	49.1821	Hyper	Target=Lx8:7288-7448;Class=LINE/L1	repeat
NC_000079.6	107838487	107838548	62	10	0.892472	0.57189	0.320582	49.1821	Hyper	67263	intron	Zswim6
NC_000079.6	111868806	111868907	102	7	0.983973	0.747296	0.236677	35.9892	Hyper	102636620	intron	Gm15326
NC_000079.6	111884223	111884315	93	11	0.890333	0.598359	0.291974	54.3712	Hyper	668181	exon
NC_000079.6	112735513	112735611	99	7	0.471501	0.874592	-0.403091	-42.0481	Hypo	268706	exon	Slc38a9
NC_000079.6	112735513	112735611	99	7	0.471501	0.874592	-0.403091	-42.0481	Hypo	268706	utr3	Slc38a9
NC_000079.6	113872013	113872144	132	17	0.295977	0.614265	-0.318288	-89.3295	Hypo	218639	intron	Arl15
NC_000079.6	114318670	114318742	73	5	0.677511	0.958682	-0.281171	-22.2716	Hypo	Target=B3A:1-182;Class=SINE/B2	repeat
NC_000079.6	114318670	114318742	73	5	0.677511	0.958682	-0.281171	-22.2716	Hypo	17993	intron	Ndufs4
NC_000079.6	119488537	119488732	196	33	0.750946	0.899399	-0.148453	-175.07	Hypo	633640	promoter	Gm7120
NC_000079.6	119488537	119488732	196	33	0.750946	0.899399	-0.148453	-175.07	Hypo	NC_000079.6:119487972:119489121	CGI
NC_000079.6	119488537	119488732	196	33	0.750946	0.899399	-0.148453	-175.07	Hypo	633640	intron	Gm7120
NC_000079.6	119488537	119488732	196	33	0.750946	0.899399	-0.148453	-175.07	Hypo	67304	promoter	3110070M22Rik
NC_000079.6	120290833	120290890	58	11	0.697178	0.898797	-0.201619	-50.7851	Hypo	Target=L1MdTf_II:31-5586;Class=LINE/L1	repeat
NC_000080.6	9130183	9130271	89	9	0.81902	0.409556	0.409464	43.1296	Hyper	Target=IAPEz-int:8-2674;Class=LTR/ERVK	repeat
NC_000080.6	13933738	13933840	103	5	0.432253	0.868173	-0.43592	-24.7787	Hypo	102633458	promoter	Gm11100
NC_000080.6	13933738	13933840	103	5	0.432253	0.868173	-0.43592	-24.7787	Hypo	Target=RLTR1B-int:524-777;Class=LTR/ERV1	repeat
NC_000080.6	20694966	20695156	191	40	0.659297	0.429281	0.230016	194.712	Hyper	NC_000080.6:20694906:20695866	CGI
NC_000080.6	20694966	20695156	191	40	0.659297	0.429281	0.230016	194.712	Hyper	73068	TSS	Fut11
NC_000080.6	20694966	20695156	191	40	0.659297	0.429281	0.230016	194.712	Hyper	73068	utr5	Fut11
NC_000080.6	20694966	20695156	191	40	0.659297	0.429281	0.230016	194.712	Hyper	73068	exon	Fut11
NC_000080.6	20694966	20695156	191	40	0.659297	0.429281	0.230016	194.712	Hyper	73068	promoter	Fut11
NC_000080.6	20695478	20695530	53	6	0.579366	0.867885	-0.288518	-29.3398	Hypo	NC_000080.6:20694906:20695866	CGI
NC_000080.6	20695478	20695530	53	6	0.579366	0.867885	-0.288518	-29.3398	Hypo	73068	exon	Fut11
NC_000080.6	20741479	20741567	89	6	0.205799	0.602284	-0.396485	-30.5362	Hypo	12325	exon	Camk2g
NC_000080.6	20741479	20741567	89	6	0.205799	0.602284	-0.396485	-30.5362	Hypo	12325	intron	Camk2g
NC_000080.6	24960120	24960209	90	8	0.675273	0.244984	0.430289	41.6842	Hyper	102634501	intron	Gm32068
NC_000080.6	25607952	25608144	193	68	0.868458	0.729967	0.138491	323.914	Hyper	328365	intron	Zmiz1
NC_000080.6	25607952	25608144	193	68	0.868458	0.729967	0.138491	323.914	Hyper	NC_000080.6:25606732:25608279	CGI
NC_000080.6	25780648	25780867	220	11	0.689522	0.9695	-0.279978	-53.673	Hypo	Target=Lx8:6877-7147;Class=LINE/L1	repeat
NC_000080.6	28051776	28051865	90	10	0.502558	0.185795	0.316764	49.0783	Hyper	238988	intron	Erc2
NC_000080.6	28510403	28510501	99	14	0.86272	0.588939	0.273781	69.2596	Hyper	22418	promoter	Wnt5a
NC_000080.6	28510403	28510501	99	14	0.86272	0.588939	0.273781	69.2596	Hyper	NC_000080.6:28509169:28511169	CGI_shore
NC_000080.6	28510403	28510501	99	14	0.86272	0.588939	0.273781	69.2596	Hyper	22418	intron	Wnt5a
NC_000080.6	28510403	28510501	99	14	0.86272	0.588939	0.273781	69.2596	Hyper	NC_000080.6:28509833:28511834	CGI_shore
NC_000080.6	31165821	31165877	57	7	0.551362	0.861642	-0.31028	-32.4231	Hypo	192187	intron	Stab1
NC_000080.6	31172884	31172939	56	10	0.836096	0.532157	0.303939	52.7059	Hyper	64652	intron	Nisch
NC_000080.6	34364036	34364123	88	7	0.786366	0.527325	0.259041	30.785	Hyper	105245727	promoter	Gm41131
NC_000080.6	35996082	35996153	72	14	0.794568	0.491483	0.303085	64.0217	Hyper	Target=ERVB7_1-LTR_MM:1-319;Class=LTR/ERVK	repeat
NC_000080.6	45515454	45515509	56	10	0.157232	0.484132	-0.326901	-50.1757	Hypo	218952	intron	Fermt2
NC_000080.6	45539382	45539465	84	10	0.768904	0.45303	0.315874	43.5334	Hyper	105245745	intron	Gm41144
NC_000080.6	54884495	54884634	140	26	0.591437	0.821768	-0.230332	-123.159	Hypo	12050	exon	Bcl2l2
NC_000080.6	61684739	61684792	54	9	0.576786	0.836944	-0.260159	-46.5689	Hypo	NC_000080.6:61683136:61685137	CGI_shore
NC_000080.6	61684739	61684792	54	9	0.576786	0.836944	-0.260159	-46.5689	Hypo	NC_000080.6:61684476:61686476	CGI_shore
NC_000080.6	63240645	63240795	151	23	0.850662	0.596398	0.254264	122.904	Hyper	14463	exon	Gata4
NC_000080.6	63240645	63240795	151	23	0.850662	0.596398	0.254264	122.904	Hyper	NC_000080.6:63240595:63241125	CGI
NC_000080.6	63241014	63241149	136	27	0.451247	0.756942	-0.305694	-158.009	Hypo	14463	exon	Gata4
NC_000080.6	63241014	63241149	136	27	0.451247	0.756942	-0.305694	-158.009	Hypo	NC_000080.6:63240595:63241125	CGI
NC_000080.6	63241014	63241149	136	27	0.451247	0.756942	-0.305694	-158.009	Hypo	14463	utr5	Gata4
NC_000080.6	63241014	63241149	136	27	0.451247	0.756942	-0.305694	-158.009	Hypo	NC_000080.6:63241125:63243126	CGI_shore
NC_000080.6	70080160	70080389	230	35	0.127603	0.356607	-0.229004	-169.12	Hypo	NC_000080.6:70074548:70080496	CGI
NC_000080.6	70080160	70080389	230	35	0.127603	0.356607	-0.229004	-169.12	Hypo	13655	exon	Egr3
NC_000080.6	70080160	70080389	230	35	0.127603	0.356607	-0.229004	-169.12	Hypo	13655	utr3	Egr3
NC_000080.6	75179077	75179158	82	9	0.575899	0.229022	0.346877	43.0753	Hyper	Target=RLTR20C1_MM:411-463;Class=LTR/ERVK	repeat
NC_000080.6	75179077	75179158	82	9	0.575899	0.229022	0.346877	43.0753	Hyper	18826	intron	Lcp1
NC_000080.6	76526391	76526481	91	9	0.78827	0.973855	-0.185585	-43.0383	Hypo	Target=L1MB3:6030-6179;Class=LINE/L1	repeat
NC_000080.6	78243742	78243829	88	10	0.711016	0.954689	-0.243673	-45.9181	Hypo	Target=Lx10:6787-7637;Class=LINE/L1	repeat
NC_000080.6	82753310	82753389	80	7	0.421425	0.786426	-0.365	-32.3097	Hypo	Target=IAPEY4_LTR:1-326;Class=LTR/ERVK	repeat
NC_000080.6	101494350	101494438	89	9	0.446057	0.181857	0.2642	39.6032	Hyper	210789	exon	Tbc1d4
NC_000080.6	104715738	104716062	325	50	0.276977	0.488218	-0.211241	-276.149	Hypo	Target=ORR1A2:130-310;Class=LTR/ERVL-MaLR	repeat
NC_000080.6	104715738	104716062	325	50	0.276977	0.488218	-0.211241	-276.149	Hypo	Target=RMER6-int:2518-2578;Class=LTR/ERVK	repeat
NC_000080.6	104715738	104716062	325	50	0.276977	0.488218	-0.211241	-276.149	Hypo	320249	intron	D130009I18Rik
NC_000081.6	4599670	4599745	76	13	0.81347	0.577643	0.235828	53.7115	Hyper	Target=ERVB7_1-LTR_MM:1-319;Class=LTR/ERVK	repeat
NC_000081.6	10718872	10718995	124	13	0.61378	0.303913	0.309867	64.0287	Hyper	75259	intron	4930556M19Rik
NC_000081.6	10718872	10718995	124	13	0.61378	0.303913	0.309867	64.0287	Hyper	75646	intron	Rai14
NC_000081.6	12435967	12436064	98	5	0.622905	0.915575	-0.29267	-22.6409	Hypo	68070	intron	Pdzd2
NC_000081.6	25364176	25364727	552	158	0.340345	0.722606	-0.382261	-1676.49	Hypo	70350	utr3	Basp1
NC_000081.6	25364176	25364727	552	158	0.340345	0.722606	-0.382261	-1676.49	Hypo	70350	exon	Basp1
NC_000081.6	25364176	25364727	552	158	0.340345	0.722606	-0.382261	-1676.49	Hypo	NC_000081.6:25364175:25364865	CGI
NC_000081.6	25914929	25915120	192	14	0.289154	0.0613503	0.227803	68.5794	Hyper	66270	intron	Fam134b
NC_000081.6	27784278	27784399	122	9	0.50141	0.864309	-0.362898	-56.9035	Hypo	223435	intron	Trio
NC_000081.6	36210663	36210745	83	21	0.340533	0.529264	-0.18873	-96.5016	Hypo	105245913	exon	Gm41293
NC_000081.6	36210663	36210745	83	21	0.340533	0.529264	-0.18873	-96.5016	Hypo	NC_000081.6:36210420:36210805	CGI
NC_000081.6	36210663	36210745	83	21	0.340533	0.529264	-0.18873	-96.5016	Hypo	26942	exon	Spag1
NC_000081.6	36455558	36455676	119	13	0.623644	0.89035	-0.266706	-61.1752	Hypo	102637530	intron	Gm34316
NC_000081.6	36455558	36455676	119	13	0.623644	0.89035	-0.266706	-61.1752	Hypo	102637530	exon	Gm34316
NC_000081.6	57745361	57745416	56	7	0.75013	0.974803	-0.224673	-31.9996	Hypo	387609	intron	Zhx2
NC_000081.6	59274885	59274947	63	6	0.871877	0.484663	0.387214	29.4712	Hyper	102640589	promoter	Gm36617
NC_000081.6	59274885	59274947	63	6	0.871877	0.484663	0.387214	29.4712	Hyper	Target=MIRb:25-152;Class=SINE/MIR	repeat
NC_000081.6	59274885	59274947	63	6	0.871877	0.484663	0.387214	29.4712	Hyper	102640589	intron	Gm36617
NC_000081.6	59651590	59651722	133	25	0.286365	0.606633	-0.320268	-152.819	Hypo	NC_000081.6:59649610:59651611	CGI_shore
NC_000081.6	59651590	59651722	133	25	0.286365	0.606633	-0.320268	-152.819	Hypo	211770	exon	Trib1
NC_000081.6	60821542	60821623	82	7	0.603781	0.851702	-0.247921	-30.8588	Hypo	399603	utr3	Fam84b
NC_000081.6	60821542	60821623	82	7	0.603781	0.851702	-0.247921	-30.8588	Hypo	399603	exon	Fam84b
NC_000081.6	60821542	60821623	82	7	0.603781	0.851702	-0.247921	-30.8588	Hypo	399603	intron	Fam84b
NC_000081.6	60821542	60821623	82	7	0.603781	0.851702	-0.247921	-30.8588	Hypo	320469	promoter	9930014A18Rik
NC_000081.6	60821542	60821623	82	7	0.603781	0.851702	-0.247921	-30.8588	Hypo	NC_000081.6:60820969:60822969	CGI_shore
NC_000081.6	64024153	64024241	89	7	0.751747	0.45004	0.301707	35.0466	Hyper	223601	promoter	Fam49b
NC_000081.6	64024153	64024241	89	7	0.751747	0.45004	0.301707	35.0466	Hyper	223601	intron	Fam49b
NC_000081.6	64384186	64384272	87	7	0.73031	0.954354	-0.224044	-31.2116	Hypo	13196	promoter	Asap1
NC_000081.6	64384186	64384272	87	7	0.73031	0.954354	-0.224044	-31.2116	Hypo	NC_000081.6:64383019:64385020	CGI_shore
NC_000081.6	64384186	64384272	87	7	0.73031	0.954354	-0.224044	-31.2116	Hypo	102632507	exon	Gm30563
NC_000081.6	66660181	66660233	53	5	0.92469	0.582473	0.342217	20.009	Hyper	Target=L1MdA_IV:5595-6584;Class=LINE/L1	repeat
NC_000081.6	72809583	72809774	192	28	0.400253	0.660957	-0.260704	-153.188	Hypo	353342	exon	Peg13
NC_000081.6	72809583	72809774	192	28	0.400253	0.660957	-0.260704	-153.188	Hypo	NC_000081.6:72809537:72810123	CGI
NC_000081.6	72809583	72809774	192	28	0.400253	0.660957	-0.260704	-153.188	Hypo	76510	intron	Trappc9
NC_000081.6	74799822	74799952	131	19	0.570958	0.794904	-0.223947	-81.4971	Hypo	NC_000081.6:74799698:74799953	CGI
NC_000081.6	74799822	74799952	131	19	0.570958	0.794904	-0.223947	-81.4971	Hypo	76486	exon	Ly6k
NC_000081.6	74799822	74799952	131	19	0.570958	0.794904	-0.223947	-81.4971	Hypo	76486	utr5	Ly6k
NC_000081.6	75709094	75709238	145	22	0.462214	0.220732	0.241481	95.0157	Hyper	14787	exon	Rhpn1
NC_000081.6	75709094	75709238	145	22	0.462214	0.220732	0.241481	95.0157	Hyper	14787	intron	Rhpn1
NC_000081.6	75709094	75709238	145	22	0.462214	0.220732	0.241481	95.0157	Hyper	14787	promoter	Rhpn1
NC_000081.6	75910813	75910902	90	11	0.351041	0.122877	0.228165	54.6068	Hyper	NC_000081.6:75908825:75910851	CGI
NC_000081.6	75910813	75910902	90	11	0.351041	0.122877	0.228165	54.6068	Hyper	66656	promoter	Eef1d
NC_000081.6	75910813	75910902	90	11	0.351041	0.122877	0.228165	54.6068	Hyper	105734	exon	Tigd5
NC_000081.6	75910813	75910902	90	11	0.351041	0.122877	0.228165	54.6068	Hyper	NC_000081.6:75910851:75912852	CGI_shore
NC_000081.6	75996029	75996109	81	7	0.72862	0.414776	0.313844	39.2229	Hyper	NC_000081.6:75995521:75997521	CGI_shore
NC_000081.6	75996029	75996109	81	7	0.72862	0.414776	0.313844	39.2229	Hyper	332110	utr5	Mapk15
NC_000081.6	75996029	75996109	81	7	0.72862	0.414776	0.313844	39.2229	Hyper	332110	exon	Mapk15
NC_000081.6	75996029	75996109	81	7	0.72862	0.414776	0.313844	39.2229	Hyper	332110	intron	Mapk15
NC_000081.6	75997524	75997684	161	25	0.427964	0.653361	-0.225397	-115.351	Hypo	332110	intron	Mapk15
NC_000081.6	75997524	75997684	161	25	0.427964	0.653361	-0.225397	-115.351	Hypo	332110	exon	Mapk15
NC_000081.6	75997524	75997684	161	25	0.427964	0.653361	-0.225397	-115.351	Hypo	NC_000081.6:75997522:75999000	CGI
NC_000081.6	75997524	75997684	161	25	0.427964	0.653361	-0.225397	-115.351	Hypo	332110	utr3	Mapk15
NC_000081.6	76090102	76090392	291	37	0.58921	0.825299	-0.236088	-188.356	Hypo	NC_000081.6:76088264:76090264	CGI_shore
NC_000081.6	76090102	76090392	291	37	0.58921	0.825299	-0.236088	-188.356	Hypo	NC_000081.6:76089273:76091273	CGI_shore
NC_000081.6	76090102	76090392	291	37	0.58921	0.825299	-0.236088	-188.356	Hypo	105245981	promoter	Gm41349
NC_000081.6	76090102	76090392	291	37	0.58921	0.825299	-0.236088	-188.356	Hypo	223649	promoter	Nrbp2
NC_000081.6	76090102	76090392	291	37	0.58921	0.825299	-0.236088	-188.356	Hypo	223649	exon	Nrbp2
NC_000081.6	76090102	76090392	291	37	0.58921	0.825299	-0.236088	-188.356	Hypo	223649	intron	Nrbp2
NC_000081.6	76090102	76090392	291	37	0.58921	0.825299	-0.236088	-188.356	Hypo	NC_000081.6:76090265:76090659	CGI
NC_000081.6	76190258	76190341	84	6	0.489684	0.95679	-0.467106	-34.9887	Hypo	18810	intron	Plec
NC_000081.6	76306218	76306316	99	14	0.323403	0.109351	0.214052	63.9646	Hyper	75475	exon	Oplah
NC_000081.6	77037871	77037950	80	7	0.498576	0.819893	-0.321317	-30.2267	Hypo	17189	intron	Mb
NC_000081.6	77105548	77105658	111	14	0.546843	0.279431	0.267412	68.7997	Hyper	93686	exon	Rbfox2
NC_000081.6	77105548	77105658	111	14	0.546843	0.279431	0.267412	68.7997	Hyper	93686	intron	Rbfox2
NC_000081.6	77105548	77105658	111	14	0.546843	0.279431	0.267412	68.7997	Hyper	93686	utr5	Rbfox2
NC_000081.6	77105548	77105658	111	14	0.546843	0.279431	0.267412	68.7997	Hyper	93686	promoter	Rbfox2
NC_000081.6	78847539	78847710	172	21	0.963674	0.760326	0.203347	110.512	Hyper	104445	exon	Cdc42ep1
NC_000081.6	78847539	78847710	172	21	0.963674	0.760326	0.203347	110.512	Hyper	NC_000081.6:78847491:78847711	CGI
NC_000081.6	79382197	79382281	85	5	0.732497	0.215155	0.517342	24.5719	Hyper	Target=B4:2-86;Class=SINE/B4	repeat
NC_000081.6	79382197	79382281	85	5	0.732497	0.215155	0.517342	24.5719	Hyper	223693	intron	Tmem184b
NC_000081.6	80001689	80001752	64	11	0.803903	0.570076	0.233827	51.1135	Hyper	NC_000081.6:80001637:80001856	CGI
NC_000081.6	80001689	80001752	64	11	0.803903	0.570076	0.233827	51.1135	Hyper	18591	exon	Pdgfb
NC_000081.6	81301689	81301766	78	7	0.667604	0.9261	-0.258496	-32.361	Hypo	Target=BGLII_B:1-344;Class=LTR/ERVK	repeat
NC_000081.6	82207167	82207463	297	66	0.2274	0.0736287	0.153771	341.53	Hyper	435145	exon	Shisa8
NC_000081.6	82207167	82207463	297	66	0.2274	0.0736287	0.153771	341.53	Hyper	NC_000081.6:82207158:82207889	CGI
NC_000081.6	83896039	83896147	109	14	0.581263	0.237375	0.343888	68.3069	Hyper	77627	exon	Efcab6
NC_000081.6	84417122	84417263	142	18	0.494897	0.225563	0.269334	81.9917	Hyper	72301	exon	1810041L15Rik
NC_000081.6	84418034	84418131	98	6	0.885853	0.588267	0.297586	27.3494	Hyper	72301	intron	1810041L15Rik
NC_000081.6	85868668	85868776	109	20	0.696856	0.317874	0.378982	133.53	Hyper	29870	exon	Gtse1
NC_000081.6	85868668	85868776	109	20	0.696856	0.317874	0.378982	133.53	Hyper	29870	intron	Gtse1
NC_000081.6	86089821	86089969	149	11	0.280755	0.684552	-0.403797	-53.8881	Hypo	105246008	intron	Gm15722
NC_000081.6	86089821	86089969	149	11	0.280755	0.684552	-0.403797	-53.8881	Hypo	Target=ID_B1:8-224;Class=SINE/B4	repeat
NC_000081.6	86089821	86089969	149	11	0.280755	0.684552	-0.403797	-53.8881	Hypo	Target=BC1_Mm:1-75;Class=scRNA	repeat
NC_000081.6	86089821	86089969	149	11	0.280755	0.684552	-0.403797	-53.8881	Hypo	105246008	exon	Gm15722
NC_000081.6	86089821	86089969	149	11	0.280755	0.684552	-0.403797	-53.8881	Hypo	223752	intron	Gramd4
NC_000081.6	86102321	86102422	102	13	0.405181	0.146494	0.258688	58.8108	Hyper	223752	intron	Gramd4
NC_000081.6	86188233	86188328	96	4	0.110839	0.525939	-0.415099	-21.4749	Hypo	223753	promoter	Cerk
NC_000081.6	89425575	89425642	68	6	0.710711	0.947487	-0.236776	-28.5157	Hypo	12895	intron	Cpt1b
NC_000081.6	89425575	89425642	68	6	0.710711	0.947487	-0.236776	-28.5157	Hypo	100134861	intron	Gm44502
NC_000081.6	89425575	89425642	68	6	0.710711	0.947487	-0.236776	-28.5157	Hypo	NC_000081.6:89425388:89425595	CGI
NC_000081.6	89425575	89425642	68	6	0.710711	0.947487	-0.236776	-28.5157	Hypo	NC_000081.6:89425595:89427596	CGI_shore
NC_000081.6	89524164	89524273	110	17	0.640577	0.238028	0.402549	96.9643	Hyper	NC_000081.6:89523574:89524282	CGI
NC_000081.6	89524164	89524273	110	17	0.640577	0.238028	0.402549	96.9643	Hyper	105246018	promoter	LOC105246018
NC_000081.6	89524164	89524273	110	17	0.640577	0.238028	0.402549	96.9643	Hyper	58234	exon	Shank3
NC_000081.6	89524164	89524273	110	17	0.640577	0.238028	0.402549	96.9643	Hyper	58234	intron	Shank3
NC_000081.6	91203820	91203886	67	6	0.355597	0.0358763	0.319721	31.0376	Hyper	545126	intron	CN725425
NC_000081.6	92344455	92344634	180	17	0.506386	0.722221	-0.215835	-70.1659	Hypo	105246020	exon	Gm26760
NC_000081.6	92344455	92344634	180	17	0.506386	0.722221	-0.215835	-70.1659	Hypo	Target=RLTR16C_MM:1-627;Class=LTR/ERVK	repeat
NC_000081.6	92344455	92344634	180	17	0.506386	0.722221	-0.215835	-70.1659	Hypo	105246020	intron	Gm26760
NC_000081.6	96246351	96246403	53	7	0.443293	0.137655	0.305638	33.7461	Hyper	75768	intron	4833422M21Rik
NC_000081.6	96246351	96246403	53	7	0.443293	0.137655	0.305638	33.7461	Hyper	102634841	intron	Gm38469
NC_000081.6	97064130	97064227	98	16	0.881732	0.634705	0.247027	78.2266	Hyper	102635530	exon	Gm32840
NC_000081.6	97064130	97064227	98	16	0.881732	0.634705	0.247027	78.2266	Hyper	102635530	intron	Gm32840
NC_000081.6	99433501	99433554	54	5	0.638025	0.367169	0.270857	22.243	Hyper	380969	intron	Nckap5l
NC_000081.6	99433501	99433554	54	5	0.638025	0.367169	0.270857	22.243	Hyper	102637966	intron	LOC102637966
NC_000081.6	99433501	99433554	54	5	0.638025	0.367169	0.270857	22.243	Hyper	108167372	promoter	LOC108167372
NC_000081.6	100112001	100112082	82	7	0.511909	0.187717	0.324191	33.723	Hyper	239667	intron	Dip2b
NC_000081.6	100590588	100590806	219	13	0.610021	0.902312	-0.292292	-66.4678	Hypo	19009	intron	Pou6f1
NC_000081.6	100590588	100590806	219	13	0.610021	0.902312	-0.292292	-66.4678	Hypo	Target=RMER6B:2-461;Class=LTR/ERVK	repeat
NC_000081.6	101054173	101054340	168	33	0.919303	0.754605	0.164699	150.529	Hyper	668225	exon	Fignl2
NC_000081.6	101054173	101054340	168	33	0.919303	0.754605	0.164699	150.529	Hyper	NC_000081.6:101052673:101054340	CGI
NC_000081.6	101287146	101287228	83	11	0.392375	0.159324	0.233051	47.6757	Hyper	68118	exon	Atg101
NC_000081.6	101412717	101412817	101	18	0.790574	0.530943	0.259631	92.1506	Hyper	102639385	promoter	LOC102639385
NC_000081.6	101412717	101412817	101	18	0.790574	0.530943	0.259631	92.1506	Hyper	NC_000081.6:101412210:101412817	CGI
NC_000081.6	101412717	101412817	101	18	0.790574	0.530943	0.259631	92.1506	Hyper	110310	exon	Krt7
NC_000081.6	101412717	101412817	101	18	0.790574	0.530943	0.259631	92.1506	Hyper	110310	intron	Krt7
NC_000081.6	102128190	102128255	66	7	0.635521	0.311556	0.323964	30.4704	Hyper	Target=B2_Mm1t:1-179;Class=SINE/B2	repeat
NC_000081.6	102128190	102128255	66	7	0.635521	0.311556	0.323964	30.4704	Hyper	223918	intron	Spryd3
NC_000082.6	8562639	8562703	65	9	0.690206	0.890434	-0.200228	-39.219	Hypo	Target=MMERVK9C_I-int:2-395;Class=LTR/ERVK	repeat
NC_000082.6	8562639	8562703	65	9	0.690206	0.890434	-0.200228	-39.219	Hypo	Target=RLTR9E:1-409;Class=LTR/ERVK	repeat
NC_000082.6	8562639	8562703	65	9	0.690206	0.890434	-0.200228	-39.219	Hypo	268860	intron	Abat
NC_000082.6	9415332	9415405	74	5	0.684541	0.933149	-0.248608	-20.7951	Hypo	Target=L1_Mur3:1617-4298;Class=LINE/L1	repeat
NC_000082.6	11143944	11144382	439	108	0.18439	0.546928	-0.362538	-1753.82	Hypo	106205	intron	Zc3h7a
NC_000082.6	11143944	11144382	439	108	0.18439	0.546928	-0.362538	-1753.82	Hypo	NC_000082.6:11141992:11143992	CGI_shore
NC_000082.6	11143944	11144382	439	108	0.18439	0.546928	-0.362538	-1753.82	Hypo	NC_000082.6:11143993:11144310	CGI
NC_000082.6	11143944	11144382	439	108	0.18439	0.546928	-0.362538	-1753.82	Hypo	NC_000082.6:11144310:11146311	CGI_shore
NC_000082.6	19102421	19102492	72	5	0.957319	0.599315	0.358004	25.6018	Hyper	Target=RMER17D2:1-809;Class=LTR/ERVK	repeat
NC_000082.6	19102421	19102492	72	5	0.957319	0.599315	0.358004	25.6018	Hyper	105246083	intron	Gm41430
NC_000082.6	20734483	20734585	103	18	0.786443	0.570347	0.216095	80.9216	Hyper	12667	promoter	Chrd
NC_000082.6	20734483	20734585	103	18	0.786443	0.570347	0.216095	80.9216	Hyper	21832	promoter	Thpo
NC_000082.6	20734483	20734585	103	18	0.786443	0.570347	0.216095	80.9216	Hyper	NC_000082.6:20733764:20735765	CGI_shore
NC_000082.6	20734483	20734585	103	18	0.786443	0.570347	0.216095	80.9216	Hyper	21832	exon	Thpo
NC_000082.6	20734483	20734585	103	18	0.786443	0.570347	0.216095	80.9216	Hyper	21832	utr5	Thpo
NC_000082.6	20734483	20734585	103	18	0.786443	0.570347	0.216095	80.9216	Hyper	12667	intron	Chrd
NC_000082.6	20734483	20734585	103	18	0.786443	0.570347	0.216095	80.9216	Hyper	12667	exon	Chrd
NC_000082.6	20734483	20734585	103	18	0.786443	0.570347	0.216095	80.9216	Hyper	21832	TSS	Thpo
NC_000082.6	22918720	22918956	237	17	0.315619	0.725128	-0.409509	-104.127	Hypo	59083	promoter	Fetub
NC_000082.6	22918720	22918956	237	17	0.315619	0.725128	-0.409509	-104.127	Hypo	59083	intron	Fetub
NC_000082.6	23973084	23973164	81	9	0.356183	0.105638	0.250545	39.048	Hyper	12053	exon	Bcl6
NC_000082.6	28851003	28851090	88	7	0.824079	0.400349	0.42373	38.4513	Hyper	239796	intron	Mb21d2
NC_000082.6	29932142	29932195	54	6	0.522772	0.0567524	0.466019	33.263	Hyper	Target=ORR1D2:45-369;Class=LTR/ERVL-MaLR	repeat
NC_000082.6	30229502	30229560	59	7	0.674442	0.362611	0.311831	31.7983	Hyper	Target=ERVB7_1-LTR_MM:1-319;Class=LTR/ERVK	repeat
NC_000082.6	30810398	30810482	85	14	0.0748266	0.338413	-0.263586	-71.4917	Hypo	Target=L1M5:4082-4539;Class=LINE/L1	repeat
NC_000082.6	31001497	31001589	93	9	0.906049	0.553193	0.352856	45.3761	Hyper	268880	intron	Xxylt1
NC_000082.6	31429198	31429658	461	74	0.486765	0.752209	-0.265444	-415.49	Hypo	100047123	exon	Gm15743
NC_000082.6	31429198	31429658	461	74	0.486765	0.752209	-0.265444	-415.49	Hypo	NC_000082.6:31428725:31430036	CGI
NC_000082.6	31429198	31429658	461	74	0.486765	0.752209	-0.265444	-415.49	Hypo	71911	intron	Bdh1
NC_000082.6	31429198	31429658	461	74	0.486765	0.752209	-0.265444	-415.49	Hypo	Target=MIR3:50-142;Class=SINE/MIR	repeat
NC_000082.6	32064004	32064097	94	9	0.567518	0.84077	-0.273252	-41.7501	Hypo	224105	intron	Pak2
NC_000082.6	33026445	33026574	130	14	0.752289	0.955808	-0.203518	-65.1771	Hypo	69707	intron	Iqcg
NC_000082.6	35471965	35472064	100	9	0.411682	0.182146	0.229536	38.8492	Hyper	72599	intron	Pdia5
NC_000082.6	38484227	38484304	78	12	0.452959	0.221999	0.230959	57.2855	Hyper	105246111	promoter	Gm41453
NC_000082.6	38484227	38484304	78	12	0.452959	0.221999	0.230959	57.2855	Hyper	12708	exon
NC_000082.6	38484227	38484304	78	12	0.452959	0.221999	0.230959	57.2855	Hyper	NC_000082.6:38483904:38485905	CGI_shore
NC_000082.6	38484227	38484304	78	12	0.452959	0.221999	0.230959	57.2855	Hyper	NC_000082.6:38484183:38484403	CGI
NC_000082.6	38484227	38484304	78	12	0.452959	0.221999	0.230959	57.2855	Hyper	12519	intron	Cd80
NC_000082.6	45808195	45808375	181	17	0.871793	0.610774	0.26102	86.125	Hyper	208177	exon	Phldb2
NC_000082.6	57391114	57391687	574	116	0.132304	0.450051	-0.317747	-1462.22	Hypo	NC_000082.6:57389238:57391238	CGI_shore
NC_000082.6	57391114	57391687	574	116	0.132304	0.450051	-0.317747	-1462.22	Hypo	Target=RMER6-int:2518-2578;Class=LTR/ERVK	repeat
NC_000082.6	57391114	57391687	574	116	0.132304	0.450051	-0.317747	-1462.22	Hypo	NC_000082.6:57391239:57391658	CGI
NC_000082.6	57391114	57391687	574	116	0.132304	0.450051	-0.317747	-1462.22	Hypo	Target=RSINE1:23-147;Class=SINE/B4	repeat
NC_000082.6	57391114	57391687	574	116	0.132304	0.450051	-0.317747	-1462.22	Hypo	NC_000082.6:57391658:57393659	CGI_shore
NC_000082.6	57391114	57391687	574	116	0.132304	0.450051	-0.317747	-1462.22	Hypo	66497	intron	Cmss1
NC_000082.6	57391114	57391687	574	116	0.132304	0.450051	-0.317747	-1462.22	Hypo	78749	intron	Filip1l
NC_000082.6	57592915	57593046	132	25	0.827252	0.502865	0.324387	133.752	Hyper	108167373	intron	LOC108167373
NC_000082.6	57592915	57593046	132	25	0.827252	0.502865	0.324387	133.752	Hyper	Target=L1MdTf_I:12-6579;Class=LINE/L1	repeat
NC_000082.6	57592915	57593046	132	25	0.827252	0.502865	0.324387	133.752	Hyper	66497	intron	Cmss1
NC_000082.6	59577145	59577235	91	13	0.821483	0.624285	0.197199	51.1515	Hyper	224273	intron	Crybg3
NC_000082.6	76143385	76143468	84	8	0.967488	0.46535	0.502138	49.2118	Hyper	Target=RLTR4_Mm:1-742;Class=LTR/ERV1	repeat
NC_000082.6	76143385	76143468	84	8	0.967488	0.46535	0.502138	49.2118	Hyper	78215	intron	4930578N18Rik
NC_000082.6	89918971	89919040	70	11	0.603528	0.798863	-0.195335	-43.0684	Hypo	21844	intron	Tiam1
NC_000082.6	91595191	91595248	58	4	0.210272	0.715967	-0.505695	-21.4221	Hypo	77975	intron	Tmem50b
NC_000082.6	91595191	91595248	58	4	0.210272	0.715967	-0.505695	-21.4221	Hypo	NC_000082.6:91595229:91597229	CGI_shore
NC_000082.6	91621554	91621666	113	9	0.728758	0.935534	-0.206775	-38.3724	Hypo	14450	utr3	Gart
NC_000082.6	91621554	91621666	113	9	0.728758	0.935534	-0.206775	-38.3724	Hypo	14450	exon	Gart
NC_000082.6	92605923	92606124	202	47	0.300598	0.0835581	0.21704	294.987	Hyper	NC_000082.6:92605600:92606133	CGI
NC_000082.6	92605923	92606124	202	47	0.300598	0.0835581	0.21704	294.987	Hyper	12394	exon	Runx1
NC_000083.6	3442988	3443046	59	5	0.681973	0.322349	0.359624	21.5061	Hyper	24001	intron	Tiam2
NC_000083.6	5872680	5872731	52	5	0.159778	0.418387	-0.25861	-22.7951	Hypo	66616	intron	Snx9
NC_000083.6	6841702	6841926	225	22	0.342021	0.11544	0.226581	114.083	Hyper	Target=ETnERV-int:2-3064;Class=LTR/ERVK	repeat
NC_000083.6	11780978	11781114	137	9	0.87674	0.608553	0.268186	39.8576	Hyper	50873	intron	Park2
NC_000083.6	12769444	12769905	462	102	0.790339	0.341895	0.448444	1032.71	Hyper	NC_000083.6:12769058:12770009	CGI
NC_000083.6	12769444	12769905	462	102	0.790339	0.341895	0.448444	1032.71	Hyper	16004	exon	Igf2r
NC_000083.6	12769444	12769905	462	102	0.790339	0.341895	0.448444	1032.71	Hyper	16004	utr5	Igf2r
NC_000083.6	12769444	12769905	462	102	0.790339	0.341895	0.448444	1032.71	Hyper	16004	promoter	Igf2r
NC_000083.6	12769444	12769905	462	102	0.790339	0.341895	0.448444	1032.71	Hyper	104103	intron	Airn
NC_000083.6	15088054	15088127	74	8	0.446452	0.111156	0.335297	39.1294	Hyper	102638708	promoter	Gm35203
NC_000083.6	15088054	15088127	74	8	0.446452	0.111156	0.335297	39.1294	Hyper	381062	intron	Ermard
NC_000083.6	23610361	23610535	175	27	0.899583	0.758617	0.140967	112.301	Hyper	332221	exon	Zscan10
NC_000083.6	23610361	23610535	175	27	0.899583	0.758617	0.140967	112.301	Hyper	NC_000083.6:23610339:23610614	CGI
NC_000083.6	25082202	25082281	80	14	0.717138	0.95978	-0.242642	-74.6366	Hypo	407831	promoter	Tmem204
NC_000083.6	25082202	25082281	80	14	0.717138	0.95978	-0.242642	-74.6366	Hypo	407831	intron	Tmem204
NC_000083.6	25082202	25082281	80	14	0.717138	0.95978	-0.242642	-74.6366	Hypo	106633	intron	Ift140
NC_000083.6	25817883	25817944	62	9	0.818239	0.553608	0.26463	37.4883	Hyper	NC_000083.6:25817486:25819486	CGI_shore
NC_000083.6	25817883	25817944	62	9	0.818239	0.553608	0.26463	37.4883	Hyper	214931	exon	Fbxl16
NC_000083.6	26315602	26315784	183	13	0.616515	0.31837	0.298145	58.5513	Hyper	Target=ERVB5_1-I_MM:68-8302;Class=LTR/ERVK	repeat
NC_000083.6	26439051	26439133	83	25	0.643323	0.819909	-0.176587	-111.786	Hypo	240055	exon	Neurl1b
NC_000083.6	26439051	26439133	83	25	0.643323	0.819909	-0.176587	-111.786	Hypo	NC_000083.6:26438676:26439351	CGI
NC_000083.6	27146584	27146685	102	10	0.459877	0.13933	0.320548	50.0274	Hyper	271424	intron	Ip6k3
NC_000083.6	28160620	28160681	62	4	0.385569	0.894224	-0.508655	-19.0582	Hypo	268935	intron	Scube3
NC_000083.6	29274919	29275014	96	10	0.686149	0.284867	0.401281	57.2679	Hyper	80748	intron	BC004004
NC_000083.6	29274919	29275014	96	10	0.686149	0.284867	0.401281	57.2679	Hyper	Target=RSINE1:12-147;Class=SINE/B4	repeat
NC_000083.6	30609789	30609848	60	7	0.389536	0.115799	0.273737	37.3245	Hyper	Target=MTEa:12-325;Class=LTR/ERVL-MaLR	repeat
NC_000083.6	30609789	30609848	60	7	0.389536	0.115799	0.273737	37.3245	Hyper	109801	intron	Glo1
NC_000083.6	32396420	32396540	121	35	0.269194	0.117333	0.151862	167.031	Hyper	NC_000083.6:32396209:32396879	CGI
NC_000083.6	32396420	32396540	121	35	0.269194	0.117333	0.151862	167.031	Hyper	320484	exon	Rasal3
NC_000083.6	39843001	39848823	5823	1194	0.135175	0.455714	-0.320539	-16033.5	Hypo	NC_000083.6:39841167:39843167	CGI_shore
NC_000083.6	39843001	39848823	5823	1194	0.135175	0.455714	-0.320539	-16033.5	Hypo	Target=FordPrefect:797-955;Class=DNA/hAT-Tip100	repeat
NC_000083.6	39843001	39848823	5823	1194	0.135175	0.455714	-0.320539	-16033.5	Hypo	110183	TSS
NC_000083.6	39843001	39848823	5823	1194	0.135175	0.455714	-0.320539	-16033.5	Hypo	110183	exon
NC_000083.6	39843001	39848823	5823	1194	0.135175	0.455714	-0.320539	-16033.5	Hypo	101056014	TES
NC_000083.6	39843001	39848823	5823	1194	0.135175	0.455714	-0.320539	-16033.5	Hypo	101056014	exon
NC_000083.6	39843001	39848823	5823	1194	0.135175	0.455714	-0.320539	-16033.5	Hypo	110183	TES
NC_000083.6	39843001	39848823	5823	1194	0.135175	0.455714	-0.320539	-16033.5	Hypo	NC_000083.6:39843168:39848823	CGI
NC_000083.6	39843001	39848823	5823	1194	0.135175	0.455714	-0.320539	-16033.5	Hypo	110183	promoter
NC_000083.6	42890637	42891024	388	30	0.773089	0.361609	0.41148	170.681	Hyper	Target=RLTR6-int:1-829;Class=LTR/ERV1	repeat
NC_000083.6	44134795	44134854	60	12	0.515552	0.168632	0.346919	67.9943	Hyper	224796	utr5	Clic5
NC_000083.6	44134795	44134854	60	12	0.515552	0.168632	0.346919	67.9943	Hyper	224796	exon	Clic5
NC_000083.6	45590020	45590085	66	5	0.288824	0.0724509	0.216373	21.915	Hyper	63959	exon	Slc29a1
NC_000083.6	46624411	46624468	58	7	0.544283	0.847714	-0.303431	-31.0651	Hypo	71461	intron	Ptk7
NC_000083.6	46728718	46728785	68	7	0.353542	0.16436	0.189182	27.5588	Hyper	14711	intron	Gnmt
NC_000083.6	46728718	46728785	68	7	0.353542	0.16436	0.189182	27.5588	Hyper	NC_000083.6:46727855:46729855	CGI_shore
NC_000083.6	46728718	46728785	68	7	0.353542	0.16436	0.189182	27.5588	Hyper	NC_000083.6:46726981:46728981	CGI_shore
NC_000083.6	47489513	47489681	169	15	0.647864	0.333703	0.314161	71.4034	Hyper	63856	intron	Taf8
NC_000083.6	47489513	47489681	169	15	0.647864	0.333703	0.314161	71.4034	Hyper	63856	utr3	Taf8
NC_000083.6	47489513	47489681	169	15	0.647864	0.333703	0.314161	71.4034	Hyper	63856	exon	Taf8
NC_000083.6	56099212	56099387	176	19	0.457383	0.180402	0.276981	98.8726	Hyper	15193	exon	Hdgfrp2
NC_000083.6	63185622	63185704	83	9	0.220403	0.0393484	0.181054	42.3658	Hyper	50758	intron	Fbxl17
NC_000083.6	66721086	66721155	70	10	0.748455	0.439503	0.308952	44.9401	Hyper	19274	intron	Ptprm
NC_000083.6	70963731	70963928	198	23	0.2855	0.513424	-0.227924	-133.251	Hypo	108168339	intron	LOC108168339
NC_000083.6	81572052	81572106	55	7	0.408601	0.841131	-0.43253	-37.6206	Hypo	Target=IMPB_01:1-97;Class=Satellite	repeat
NC_000083.6	81572052	81572106	55	7	0.408601	0.841131	-0.43253	-37.6206	Hypo	20541	intron	Slc8a1
NC_000083.6	83734646	83734739	94	14	0.908582	0.539178	0.369404	98.5901	Hyper	116871	intron	Mta3
NC_000083.6	84571712	84571810	99	15	0.68136	0.884591	-0.203231	-73.1771	Hypo	213556	exon	Plekhh2
NC_000083.6	85328851	85328952	102	11	0.531974	0.241882	0.290092	52.759	Hyper	73582	intron	Camkmt
NC_000083.6	86803168	86803258	91	10	0.606561	0.945711	-0.33915	-59.5278	Hypo	13819	intron	Epas1
NC_000083.6	87134047	87134185	139	26	0.525208	0.80513	-0.279921	-153.924	Hypo	NC_000083.6:87132637:87134637	CGI_shore
NC_000083.6	87134047	87134185	139	26	0.525208	0.80513	-0.279921	-153.924	Hypo	56468	exon	Socs5
NC_000083.6	87134047	87134185	139	26	0.525208	0.80513	-0.279921	-153.924	Hypo	NC_000083.6:87133914:87134157	CGI
NC_000083.6	87134047	87134185	139	26	0.525208	0.80513	-0.279921	-153.924	Hypo	NC_000083.6:87134157:87136158	CGI_shore
NC_000083.6	87609597	87609655	59	9	0.425173	0.158341	0.266831	40.1545	Hyper	108168359	exon	LOC108168359
NC_000083.6	87609597	87609655	59	9	0.425173	0.158341	0.266831	40.1545	Hyper	108168359	intron	LOC108168359
NC_000083.6	88065377	88065489	113	15	0.355806	0.0749495	0.280857	72.6008	Hyper	108167341	promoter	LOC108167341
NC_000083.6	88065377	88065489	113	15	0.355806	0.0749495	0.280857	72.6008	Hyper	NC_000083.6:88064153:88066214	CGI
NC_000083.6	88065377	88065489	113	15	0.355806	0.0749495	0.280857	72.6008	Hyper	225055	promoter	Fbxo11
NC_000083.6	88065377	88065489	113	15	0.355806	0.0749495	0.280857	72.6008	Hyper	225055	exon	Fbxo11
NC_000083.6	88065377	88065489	113	15	0.355806	0.0749495	0.280857	72.6008	Hyper	225055	utr5	Fbxo11
NC_000083.6	91826354	91826407	54	11	0.723333	0.440136	0.283197	48.5563	Hyper	Target=RLTR10:1-386;Class=LTR/ERVK	repeat
NC_000084.6	4602498	4602565	68	7	0.451815	0.849449	-0.397633	-38.3215	Hypo	240185	intron	9430020K01Rik
NC_000084.6	7608960	7609147	188	44	0.0279823	0.149212	-0.12123	-234.492	Hypo	NC_000084.6:7606964:7608964	CGI_shore
NC_000084.6	7608960	7609147	188	44	0.0279823	0.149212	-0.12123	-234.492	Hypo	75739	promoter	Mpp7
NC_000084.6	7608960	7609147	188	44	0.0279823	0.149212	-0.12123	-234.492	Hypo	Target=B1_Mus1:43-148;Class=SINE/Alu	repeat
NC_000084.6	7608960	7609147	188	44	0.0279823	0.149212	-0.12123	-234.492	Hypo	NC_000084.6:7608965:7609735	CGI
NC_000084.6	7608960	7609147	188	44	0.0279823	0.149212	-0.12123	-234.492	Hypo	75739	intron	Mpp7
NC_000084.6	10052074	10052341	268	42	0.509045	0.166126	0.34292	306.456	Hyper	Target=MMVL30-int:533-668;Class=LTR/ERV1	repeat
NC_000084.6	10548129	10548211	83	5	0.881925	0.606587	0.275338	21.4097	Hyper	381157	intron	Greb1l
NC_000084.6	10548293	10548375	83	5	0.899349	0.570354	0.328996	23.7641	Hyper	381157	intron	Greb1l
NC_000084.6	12973928	12974020	93	21	0.562522	0.324564	0.237958	102.862	Hyper	16210	intron	Impact
NC_000084.6	12973928	12974020	93	21	0.562522	0.324564	0.237958	102.862	Hyper	16210	exon	Impact
NC_000084.6	12973928	12974020	93	21	0.562522	0.324564	0.237958	102.862	Hyper	16210	utr5	Impact
NC_000084.6	12973928	12974020	93	21	0.562522	0.324564	0.237958	102.862	Hyper	NC_000084.6:12973116:12974420	CGI
NC_000084.6	20566414	20566492	79	7	0.241474	0.601129	-0.359655	-30.45	Hypo	13511	intron	Dsg2
NC_000084.6	20594440	20594509	70	7	0.169224	0.474069	-0.304845	-28.4593	Hypo	13511	intron	Dsg2
NC_000084.6	20721843	20721895	53	13	0.660267	0.873271	-0.213004	-58.784	Hypo	102633667	exon	Gm31437
NC_000084.6	20721843	20721895	53	13	0.660267	0.873271	-0.213004	-58.784	Hypo	56386	intron	B4galt6
NC_000084.6	24576577	24576639	63	6	0.901625	0.557415	0.344209	27.9859	Hyper	Target=L1MdTf_III:12-6579;Class=LINE/L1	repeat
NC_000084.6	26007391	26007467	77	14	0.757049	0.981277	-0.224228	-62.4709	Hypo	102636049	promoter	Gm33228
NC_000084.6	26007391	26007467	77	14	0.757049	0.981277	-0.224228	-62.4709	Hypo	Target=RLTR6-int:1-829;Class=LTR/ERV1	repeat
NC_000084.6	26007391	26007467	77	14	0.757049	0.981277	-0.224228	-62.4709	Hypo	102636049	intron	Gm33228
NC_000084.6	27233763	27233913	151	15	0.879002	0.627563	0.251439	71.6807	Hyper	Target=L1MdTf_III:12-5586;Class=LINE/L1	repeat
NC_000084.6	35942511	35942594	84	14	0.680141	0.351377	0.328763	75.5005	Hyper	Target=L2b:3055-3254;Class=LINE/L2	repeat
NC_000084.6	36411854	36411940	87	13	0.955244	0.80571	0.149534	53.6092	Hyper	67199	intron	Pfdn1
NC_000084.6	36992731	36992821	91	20	0.285461	0.527858	-0.242397	-89.3097	Hypo	NC_000084.6:36991685:36993685	CGI_shore
NC_000084.6	36992731	36992821	91	20	0.285461	0.527858	-0.242397	-89.3097	Hypo	353235	exon	Pcdha8
NC_000084.6	36992731	36992821	91	20	0.285461	0.527858	-0.242397	-89.3097	Hypo	116731	intron	Pcdha1
NC_000084.6	36992731	36992821	91	20	0.285461	0.527858	-0.242397	-89.3097	Hypo	353234	intron	Pcdha2
NC_000084.6	36992731	36992821	91	20	0.285461	0.527858	-0.242397	-89.3097	Hypo	192163	intron	Pcdha3
NC_000084.6	36992731	36992821	91	20	0.285461	0.527858	-0.242397	-89.3097	Hypo	12936	intron	Pcdha4
NC_000084.6	36992731	36992821	91	20	0.285461	0.527858	-0.242397	-89.3097	Hypo	12941	intron	Pcdha5
NC_000084.6	36992731	36992821	91	20	0.285461	0.527858	-0.242397	-89.3097	Hypo	12937	intron	Pcdha6
NC_000084.6	36992731	36992821	91	20	0.285461	0.527858	-0.242397	-89.3097	Hypo	12939	intron	Pcdha7
NC_000084.6	36992731	36992821	91	20	0.285461	0.527858	-0.242397	-89.3097	Hypo	100384868	intron	Gm37013
NC_000084.6	36992731	36992821	91	20	0.285461	0.527858	-0.242397	-89.3097	Hypo	103611158	intron	Gm38666
NC_000084.6	36992731	36992821	91	20	0.285461	0.527858	-0.242397	-89.3097	Hypo	103611159	intron	Gm38667
NC_000084.6	37763510	37763562	53	15	0.570864	0.394061	0.176804	65.7536	Hyper	93705	exon	Pcdhgb8
NC_000084.6	37763510	37763562	53	15	0.570864	0.394061	0.176804	65.7536	Hyper	NC_000084.6:37763392:37763874	CGI
NC_000084.6	37763510	37763562	53	15	0.570864	0.394061	0.176804	65.7536	Hyper	93722	intron	Pcdhga10
NC_000084.6	37763510	37763562	53	15	0.570864	0.394061	0.176804	65.7536	Hyper	93704	intron	Pcdhgb7
NC_000084.6	37763510	37763562	53	15	0.570864	0.394061	0.176804	65.7536	Hyper	93723	intron	Pcdhga11
NC_000084.6	37763510	37763562	53	15	0.570864	0.394061	0.176804	65.7536	Hyper	100384868	intron	Gm37013
NC_000084.6	37763510	37763562	53	15	0.570864	0.394061	0.176804	65.7536	Hyper	103611158	intron	Gm38666
NC_000084.6	37763510	37763562	53	15	0.570864	0.394061	0.176804	65.7536	Hyper	103611159	intron	Gm38667
NC_000084.6	37763510	37763562	53	15	0.570864	0.394061	0.176804	65.7536	Hyper	93709	intron	Pcdhga1
NC_000084.6	37763510	37763562	53	15	0.570864	0.394061	0.176804	65.7536	Hyper	93710	intron	Pcdhga2
NC_000084.6	37763510	37763562	53	15	0.570864	0.394061	0.176804	65.7536	Hyper	93711	intron	Pcdhga3
NC_000084.6	37763510	37763562	53	15	0.570864	0.394061	0.176804	65.7536	Hyper	93699	intron	Pcdhgb1
NC_000084.6	37763510	37763562	53	15	0.570864	0.394061	0.176804	65.7536	Hyper	93712	intron	Pcdhga4
NC_000084.6	37763510	37763562	53	15	0.570864	0.394061	0.176804	65.7536	Hyper	93700	intron	Pcdhgb2
NC_000084.6	37763510	37763562	53	15	0.570864	0.394061	0.176804	65.7536	Hyper	93713	intron	Pcdhga5
NC_000084.6	37763510	37763562	53	15	0.570864	0.394061	0.176804	65.7536	Hyper	93714	intron	Pcdhga6
NC_000084.6	37763510	37763562	53	15	0.570864	0.394061	0.176804	65.7536	Hyper	93715	intron	Pcdhga7
NC_000084.6	37763510	37763562	53	15	0.570864	0.394061	0.176804	65.7536	Hyper	93701	intron	Pcdhgb4
NC_000084.6	37763510	37763562	53	15	0.570864	0.394061	0.176804	65.7536	Hyper	93716	intron	Pcdhga8
NC_000084.6	37763510	37763562	53	15	0.570864	0.394061	0.176804	65.7536	Hyper	93702	intron	Pcdhgb5
NC_000084.6	37763510	37763562	53	15	0.570864	0.394061	0.176804	65.7536	Hyper	93717	intron	Pcdhga9
NC_000084.6	37763510	37763562	53	15	0.570864	0.394061	0.176804	65.7536	Hyper	93703	intron	Pcdhgb6
NC_000084.6	38795839	38795894	56	14	0.582036	0.881863	-0.299827	-77.6192	Hypo	71302	intron	Arhgap26
NC_000084.6	38907422	38907551	130	10	0.637728	0.941121	-0.303393	-49.3056	Hypo	14164	intron	Fgf1
NC_000084.6	38907422	38907551	130	10	0.637728	0.941121	-0.303393	-49.3056	Hypo	71302	intron	Arhgap26
NC_000084.6	38907422	38907551	130	10	0.637728	0.941121	-0.303393	-49.3056	Hypo	545253	intron	Gm5820
NC_000084.6	46575697	46575757	61	9	0.547644	0.852002	-0.304358	-43.8885	Hypo	225471	promoter	Ticam2
NC_000084.6	60604838	60604895	58	8	0.349546	0.061721	0.287825	41.0039	Hyper	104027	intron	Synpo
NC_000084.6	64612359	64612503	145	23	0.675654	0.409851	0.265803	116.232	Hyper	629480	exon
NC_000084.6	64612359	64612503	145	23	0.675654	0.409851	0.265803	116.232	Hyper	NC_000084.6:64612236:64612503	CGI
NC_000084.6	64612359	64612503	145	23	0.675654	0.409851	0.265803	116.232	Hyper	629480	TSS
NC_000084.6	64612359	64612503	145	23	0.675654	0.409851	0.265803	116.232	Hyper	629480	promoter
NC_000084.6	64612359	64612503	145	23	0.675654	0.409851	0.265803	116.232	Hyper	54670	intron	Atp8b1
NC_000084.6	73777100	73777154	55	7	0.374695	0.762545	-0.38785	-30.5277	Hypo	107029	intron	Me2
NC_000084.6	73777100	73777154	55	7	0.374695	0.762545	-0.38785	-30.5277	Hypo	Target=B3:1-51;Class=SINE/B2	repeat
NC_000084.6	75448239	75448431	193	19	0.447084	0.0749195	0.372165	125.062	Hyper	269037	intron	Ctif
NC_000084.6	75454794	75454908	115	10	0.82386	0.530475	0.293385	44.0081	Hyper	269037	intron	Ctif
NC_000084.6	76110904	76110954	51	8	0.396128	0.767359	-0.371231	-40.7987	Hypo	207259	intron	Zbtb7c
NC_000084.6	82695418	82695565	148	7	0.983596	0.588095	0.395502	37.3808	Hyper	Target=RLTR4_MM-int:1-7600;Class=LTR/ERV1	repeat
NC_000084.6	82695418	82695565	148	7	0.983596	0.588095	0.395502	37.3808	Hyper	108168376	promoter	LOC108168376
NC_000084.6	84355435	84355493	59	15	0.541193	0.826344	-0.285151	-84.6018	Hypo	240476	intron	Zfp407
NC_000085.6	5307438	5307580	143	61	0.364858	0.196521	0.168337	313.035	Hyper	NC_000085.6:5306752:5307815	CGI
NC_000085.6	5307438	5307580	143	61	0.364858	0.196521	0.168337	313.035	Hyper	545276	exon	Gal3st3
NC_000085.6	5307438	5307580	143	61	0.364858	0.196521	0.168337	313.035	Hyper	105246843	promoter	Gm42064
NC_000085.6	5641115	5641168	54	11	0.876722	0.631474	0.245248	52.0403	Hyper	19697	intron	Rela
NC_000085.6	5946520	5946595	76	5	0.695878	0.925801	-0.229923	-23.9019	Hypo	18969	exon	Pola2
NC_000085.6	5946520	5946595	76	5	0.695878	0.925801	-0.229923	-23.9019	Hypo	18969	intron	Pola2
NC_000085.6	10843002	10843189	188	34	0.688207	0.323509	0.364697	249.619	Hyper	65221	utr5	Slc15a3
NC_000085.6	10843002	10843189	188	34	0.688207	0.323509	0.364697	249.619	Hyper	65221	exon	Slc15a3
NC_000085.6	11868980	11869108	129	27	0.646419	0.294768	0.351651	170.422	Hyper	NC_000085.6:11868738:11869108	CGI
NC_000085.6	26758561	26758729	169	20	0.600621	0.9624	-0.36178	-149.132	Hypo	67155	intron	Smarca2
NC_000085.6	28328606	28328730	125	16	0.851569	0.602955	0.248614	83.737	Hyper	226075	intron	Glis3
NC_000085.6	30539492	30539798	307	68	0.115871	0.331379	-0.215508	-379.853	Hypo	546723	exon
NC_000085.6	30539492	30539798	307	68	0.115871	0.331379	-0.215508	-379.853	Hypo	546723	TSS
NC_000085.6	30539492	30539798	307	68	0.115871	0.331379	-0.215508	-379.853	Hypo	NC_000085.6:30539445:30539799	CGI
NC_000085.6	30539492	30539798	307	68	0.115871	0.331379	-0.215508	-379.853	Hypo	546723	promoter
NC_000085.6	38193284	38193427	144	13	0.400464	0.160581	0.239884	61.3366	Hyper	Target=L3:3608-3760;Class=LINE/CR1	repeat
NC_000085.6	38193284	38193427	144	13	0.400464	0.160581	0.239884	61.3366	Hyper	70567	intron	Fra10ac1
NC_000085.6	39647650	39647729	80	7	0.619648	0.312021	0.307627	34.3418	Hyper	545288	intron	Cyp2c67
NC_000085.6	39647650	39647729	80	7	0.619648	0.312021	0.307627	34.3418	Hyper	Target=RLTR44C:1-486;Class=LTR/ERVK	repeat
NC_000085.6	40261873	40261970	98	13	0.727827	0.435931	0.291896	64.7375	Hyper	54132	intron	Pdlim1
NC_000085.6	40621847	40621925	79	31	0.560571	0.763227	-0.202656	-154.672	Hypo	667723	exon
NC_000085.6	40621847	40621925	79	31	0.560571	0.763227	-0.202656	-154.672	Hypo	12495	intron	Entpd1
NC_000085.6	41101731	41101808	78	9	0.449886	0.816396	-0.36651	-41.6866	Hypo	24087	intron	Tll2
NC_000085.6	43515856	43515926	71	10	0.214657	0.565877	-0.351219	-54.5525	Hypo	14718	exon	Got1
NC_000085.6	43515856	43515926	71	10	0.214657	0.565877	-0.351219	-54.5525	Hypo	14718	intron	Got1
NC_000085.6	46479562	46479647	86	9	0.935014	0.599528	0.335486	47.0505	Hyper	24069	intron	Sufu
NC_000085.6	46483262	46483334	73	11	0.492515	0.793304	-0.30079	-52.8608	Hypo	24069	intron	Sufu
NC_000085.6	46609843	46609922	80	5	0.32154	0.980543	-0.659003	-40.2421	Hypo	226178	intron	Wbp1l
NC_000085.6	47314071	47314126	56	6	0.341109	0.128207	0.212902	26.9332	Hyper	NC_000085.6:47314025:47314374	CGI
NC_000085.6	47314071	47314126	56	6	0.341109	0.128207	0.212902	26.9332	Hyper	14218	exon	Sh3pxd2a
NC_000085.6	53080191	53080289	99	14	0.472381	0.771	-0.298618	-74.9379	Hypo	78457	intron	1700054A03Rik
NC_000085.6	53080191	53080289	99	14	0.472381	0.771	-0.298618	-74.9379	Hypo	Target=B4A:2-269;Class=SINE/B4	repeat
NC_000085.6	53080191	53080289	99	14	0.472381	0.771	-0.298618	-74.9379	Hypo	102632061	intron	Gm30234
NC_000085.6	57109796	57109863	68	7	0.582001	0.927061	-0.34506	-31.0978	Hypo	226251	intron	Ablim1
NC_000086.7	5468010	5468178	169	26	0.324635	0.127747	0.196888	128.206	Hyper	NC_000086.7:5466554:5468554	CGI_shore
NC_000086.7	5468010	5468178	169	26	0.324635	0.127747	0.196888	128.206	Hyper	17870	exon	Mycs
NC_000086.7	5468010	5468178	169	26	0.324635	0.127747	0.196888	128.206	Hyper	NC_000086.7:5467930:5468230	CGI
NC_000086.7	7319028	7319242	215	32	0.366731	0.0797566	0.286975	199.449	Hyper	12728	intron	Clcn5
NC_000086.7	7319028	7319242	215	32	0.366731	0.0797566	0.286975	199.449	Hyper	NC_000086.7:7318572:7319439	CGI
NC_000086.7	7319028	7319242	215	32	0.366731	0.0797566	0.286975	199.449	Hyper	12728	exon	Clcn5
NC_000086.7	7319028	7319242	215	32	0.366731	0.0797566	0.286975	199.449	Hyper	12728	utr5	Clcn5
NC_000086.7	7375354	7375411	58	8	0.54381	0.108579	0.43523	50.9367	Hyper	100270707	promoter	Gm14379
NC_000086.7	7375354	7375411	58	8	0.54381	0.108579	0.43523	50.9367	Hyper	54651	utr5	Usp27x
NC_000086.7	7375354	7375411	58	8	0.54381	0.108579	0.43523	50.9367	Hyper	NC_000086.7:7375175:7376089	CGI
NC_000086.7	7375354	7375411	58	8	0.54381	0.108579	0.43523	50.9367	Hyper	54651	exon	Usp27x
NC_000086.7	7376323	7376403	81	15	0.368	0.134173	0.233828	65.681	Hyper	54651	promoter	Usp27x
NC_000086.7	7376323	7376403	81	15	0.368	0.134173	0.233828	65.681	Hyper	NC_000086.7:7376089:7378090	CGI_shore
NC_000086.7	7376323	7376403	81	15	0.368	0.134173	0.233828	65.681	Hyper	100270707	intron	Gm14379
NC_000086.7	7573544	7573643	100	8	0.468571	0.217091	0.25148	36.9133	Hyper	78185	promoter	Ppp1r3fos
NC_000086.7	7573544	7573643	100	8	0.468571	0.217091	0.25148	36.9133	Hyper	54646	exon	Ppp1r3f
NC_000086.7	7573544	7573643	100	8	0.468571	0.217091	0.25148	36.9133	Hyper	NC_000086.7:7573383:7574510	CGI
NC_000086.7	7573544	7573643	100	8	0.468571	0.217091	0.25148	36.9133	Hyper	78185	TSS	Ppp1r3fos
NC_000086.7	7573544	7573643	100	8	0.468571	0.217091	0.25148	36.9133	Hyper	78185	exon	Ppp1r3fos
NC_000086.7	7714213	7714489	277	72	0.270456	0.0979121	0.172544	387.767	Hyper	NC_000086.7:7714169:7714593	CGI
NC_000086.7	7765524	7765624	101	13	0.597392	0.238065	0.359327	70.0816	Hyper	209446	exon	Tfe3
NC_000086.7	7765524	7765624	101	13	0.597392	0.238065	0.359327	70.0816	Hyper	209446	utr5	Tfe3
NC_000086.7	7765524	7765624	101	13	0.597392	0.238065	0.359327	70.0816	Hyper	209446	intron	Tfe3
NC_000086.7	7884029	7884119	91	17	0.129425	0.338278	-0.208853	-76.1055	Hypo	22232	promoter	Slc35a2
NC_000086.7	7884029	7884119	91	17	0.129425	0.338278	-0.208853	-76.1055	Hypo	NC_000086.7:7882048:7884048	CGI_shore
NC_000086.7	7884029	7884119	91	17	0.129425	0.338278	-0.208853	-76.1055	Hypo	22232	TSS	Slc35a2
NC_000086.7	7884029	7884119	91	17	0.129425	0.338278	-0.208853	-76.1055	Hypo	22232	utr5	Slc35a2
NC_000086.7	7884029	7884119	91	17	0.129425	0.338278	-0.208853	-76.1055	Hypo	22232	exon	Slc35a2
NC_000086.7	7884029	7884119	91	17	0.129425	0.338278	-0.208853	-76.1055	Hypo	NC_000086.7:7884049:7884621	CGI
NC_000086.7	9003943	9004032	90	13	0.638942	0.856525	-0.217584	-50.0486	Hypo	Target=L1MdGf_I:92-6579;Class=LINE/L1	repeat
NC_000086.7	9200543	9200743	201	32	0.309389	0.112923	0.196466	158.752	Hyper	NC_000086.7:9199822:9200901	CGI
NC_000086.7	9200543	9200743	201	32	0.309389	0.112923	0.196466	158.752	Hyper	236285	exon	Lancl3
NC_000086.7	9200543	9200743	201	32	0.309389	0.112923	0.196466	158.752	Hyper	102636575	exon	Gm33602
NC_000086.7	9200543	9200743	201	32	0.309389	0.112923	0.196466	158.752	Hyper	102636575	intron	Gm33602
NC_000086.7	10717181	10717278	98	25	0.121092	0.379625	-0.258533	-123.63	Hypo	68041	promoter	Mid1ip1
NC_000086.7	10717181	10717278	98	25	0.121092	0.379625	-0.258533	-123.63	Hypo	NC_000086.7:10717162:10718695	CGI
NC_000086.7	12081676	12081748	73	11	0.394607	0.124827	0.269779	53.8203	Hyper	NC_000086.7:12076861:12081915	CGI
NC_000086.7	12081676	12081748	73	11	0.394607	0.124827	0.269779	53.8203	Hyper	71458	promoter	Bcor
NC_000086.7	12081676	12081748	73	11	0.394607	0.124827	0.269779	53.8203	Hyper	108168482	exon	LOC108168482
NC_000086.7	12081676	12081748	73	11	0.394607	0.124827	0.269779	53.8203	Hyper	71458	intron	Bcor
NC_000086.7	12127405	12127493	89	12	0.329735	0.665058	-0.335324	-65.6017	Hypo	NC_000086.7:12125756:12127756	CGI_shore
NC_000086.7	12127405	12127493	89	12	0.329735	0.665058	-0.335324	-65.6017	Hypo	71458	intron	Bcor
NC_000086.7	16618043	16618108	66	6	0.5423	0.0846877	0.457612	32.5898	Hyper	NC_000086.7:16616453:16618453	CGI_shore
NC_000086.7	16618043	16618108	66	6	0.5423	0.0846877	0.457612	32.5898	Hyper	17161	promoter	Maoa
NC_000086.7	20060502	20060634	133	26	0.370739	0.156859	0.213881	126.063	Hyper	60322	exon	Chst7
NC_000086.7	20060502	20060634	133	26	0.370739	0.156859	0.213881	126.063	Hyper	NC_000086.7:20059724:20061120	CGI
NC_000086.7	20426228	20426379	152	17	0.329281	0.098226	0.231055	81.0148	Hyper	NC_000086.7:20425211:20426229	CGI
NC_000086.7	20426228	20426379	152	17	0.329281	0.098226	0.231055	81.0148	Hyper	382207	intron	Jade3
NC_000086.7	20426228	20426379	152	17	0.329281	0.098226	0.231055	81.0148	Hyper	NC_000086.7:20426229:20428230	CGI_shore
NC_000086.7	20617323	20617464	142	32	0.219088	0.0533551	0.165733	159.254	Hyper	236732	promoter	Rbm10
NC_000086.7	20617323	20617464	142	32	0.219088	0.0533551	0.165733	159.254	Hyper	NC_000086.7:20617032:20618390	CGI
NC_000086.7	20617323	20617464	142	32	0.219088	0.0533551	0.165733	159.254	Hyper	104130	exon	Ndufb11
NC_000086.7	20617323	20617464	142	32	0.219088	0.0533551	0.165733	159.254	Hyper	104130	utr5	Ndufb11
NC_000086.7	20617323	20617464	142	32	0.219088	0.0533551	0.165733	159.254	Hyper	104130	intron	Ndufb11
NC_000086.7	36597938	36598132	195	22	0.506924	0.193538	0.313386	110.979	Hyper	NC_000086.7:36595986:36597986	CGI_shore
NC_000086.7	36597938	36598132	195	22	0.506924	0.193538	0.313386	110.979	Hyper	53328	promoter	Pgrmc1
NC_000086.7	36597938	36598132	195	22	0.506924	0.193538	0.313386	110.979	Hyper	NC_000086.7:36597987:36598863	CGI
NC_000086.7	36645168	36645291	124	20	0.348243	0.0701795	0.278063	121.447	Hyper	NC_000086.7:36644909:36645291	CGI
NC_000086.7	36645168	36645291	124	20	0.348243	0.0701795	0.278063	121.447	Hyper	338351	exon	Akap17b
NC_000086.7	36645168	36645291	124	20	0.348243	0.0701795	0.278063	121.447	Hyper	338351	utr5	Akap17b
NC_000086.7	36743869	36743930	62	9	0.162126	0.466943	-0.304817	-46.7303	Hypo	194744	exon	Slc25a43
NC_000086.7	36743869	36743930	62	9	0.162126	0.466943	-0.304817	-46.7303	Hypo	NC_000086.7:36743647:36744050	CGI
NC_000086.7	36902682	36902878	197	12	0.393455	0.0536008	0.339854	64.4558	Hyper	NC_000086.7:36900750:36902750	CGI_shore
NC_000086.7	36902682	36902878	197	12	0.393455	0.0536008	0.339854	64.4558	Hyper	77286	exon	Nkrf
NC_000086.7	36902682	36902878	197	12	0.393455	0.0536008	0.339854	64.4558	Hyper	77286	utr5	Nkrf
NC_000086.7	36902682	36902878	197	12	0.393455	0.0536008	0.339854	64.4558	Hyper	NC_000086.7:36902751:36903526	CGI
NC_000086.7	36902682	36902878	197	12	0.393455	0.0536008	0.339854	64.4558	Hyper	77286	intron	Nkrf
NC_000086.7	36903404	36903568	165	33	0.236489	0.0620744	0.174414	159.171	Hyper	NC_000086.7:36902751:36903526	CGI
NC_000086.7	36903404	36903568	165	33	0.236489	0.0620744	0.174414	159.171	Hyper	77286	promoter	Nkrf
NC_000086.7	36903404	36903568	165	33	0.236489	0.0620744	0.174414	159.171	Hyper	NC_000086.7:36903526:36905527	CGI_shore
NC_000086.7	37049775	37049873	99	11	0.56406	0.294107	0.269954	49.2088	Hyper	NC_000086.7:37048391:37049821	CGI
NC_000086.7	37049775	37049873	99	11	0.56406	0.294107	0.269954	49.2088	Hyper	245381	exon	Sowahd
NC_000086.7	37049775	37049873	99	11	0.56406	0.294107	0.269954	49.2088	Hyper	NC_000086.7:37049821:37051822	CGI_shore
NC_000086.7	37190678	37190945	268	13	0.477794	0.0824292	0.395365	72.2196	Hyper	NC_000086.7:37188897:37190897	CGI_shore
NC_000086.7	37190678	37190945	268	13	0.477794	0.0824292	0.395365	72.2196	Hyper	69942	promoter	Rnf113a1
NC_000086.7	37190678	37190945	268	13	0.477794	0.0824292	0.395365	72.2196	Hyper	54405	intron	Ndufa1
NC_000086.7	37190678	37190945	268	13	0.477794	0.0824292	0.395365	72.2196	Hyper	NC_000086.7:37190898:37191746	CGI
NC_000086.7	38179888	38179983	96	18	0.437066	0.151441	0.285625	100.444	Hyper	100417737	promoter
NC_000086.7	38179888	38179983	96	18	0.437066	0.151441	0.285625	100.444	Hyper	NC_000086.7:38178827:38180827	CGI_shore
NC_000086.7	38189779	38189902	124	16	0.13351	0.440803	-0.307292	-84.2591	Hypo	56805	promoter	Zbtb33
NC_000086.7	38189779	38189902	124	16	0.13351	0.440803	-0.307292	-84.2591	Hypo	NC_000086.7:38189630:38190218	CGI
NC_000086.7	38189779	38189902	124	16	0.13351	0.440803	-0.307292	-84.2591	Hypo	56805	TSS	Zbtb33
NC_000086.7	38189779	38189902	124	16	0.13351	0.440803	-0.307292	-84.2591	Hypo	56805	exon	Zbtb33
NC_000086.7	38189779	38189902	124	16	0.13351	0.440803	-0.307292	-84.2591	Hypo	56805	utr5	Zbtb33
NC_000086.7	38300301	38300421	121	9	0.490123	0.911113	-0.420989	-43.6075	Hypo	665331	intron
NC_000086.7	38635170	38635288	119	20	0.324337	0.0988146	0.225522	101.13	Hyper	NC_000086.7:38634977:38635341	CGI
NC_000086.7	38635170	38635288	119	20	0.324337	0.0988146	0.225522	101.13	Hyper	59048	promoter	C1galt1c1
NC_000086.7	43430265	43430358	94	21	0.381969	0.144518	0.237451	95.3913	Hyper	23963	promoter	Tenm1
NC_000086.7	44367820	44368063	244	50	0.417672	0.164027	0.253645	275.431	Hyper	245403	utr5	Dcaf12l2
NC_000086.7	44367820	44368063	244	50	0.417672	0.164027	0.253645	275.431	Hyper	245403	exon	Dcaf12l2
NC_000086.7	44367820	44368063	244	50	0.417672	0.164027	0.253645	275.431	Hyper	NC_000086.7:44367765:44368118	CGI
NC_000086.7	48035033	48035167	135	14	0.40259	0.112472	0.290117	65.326	Hyper	NC_000086.7:48034823:48036824	CGI_shore
NC_000086.7	48035033	48035167	135	14	0.40259	0.112472	0.290117	65.326	Hyper	30878	promoter	Apln
NC_000086.7	48518961	48519064	104	14	0.553269	0.210185	0.343083	72.6786	Hyper	19337	promoter	Rab33a
NC_000086.7	52613530	52613604	75	15	0.5008	0.0866018	0.414198	96.8097	Hyper	NC_000086.7:52612567:52614568	CGI_shore
NC_000086.7	52613530	52613604	75	15	0.5008	0.0866018	0.414198	96.8097	Hyper	NC_000086.7:52613529:52614260	CGI
NC_000086.7	52613530	52613604	75	15	0.5008	0.0866018	0.414198	96.8097	Hyper	14734	intron	Gpc3
NC_000086.7	52613530	52613604	75	15	0.5008	0.0866018	0.414198	96.8097	Hyper	100504594	intron	A630012P03Rik
NC_000086.7	52614214	52614301	88	11	0.330665	0.102788	0.227877	50.9456	Hyper	NC_000086.7:52612567:52614568	CGI_shore
NC_000086.7	52614214	52614301	88	11	0.330665	0.102788	0.227877	50.9456	Hyper	NC_000086.7:52613529:52614260	CGI
NC_000086.7	52614214	52614301	88	11	0.330665	0.102788	0.227877	50.9456	Hyper	14734	promoter	Gpc3
NC_000086.7	52614214	52614301	88	11	0.330665	0.102788	0.227877	50.9456	Hyper	NC_000086.7:52614260:52616261	CGI_shore
NC_000086.7	52614214	52614301	88	11	0.330665	0.102788	0.227877	50.9456	Hyper	100504594	intron	A630012P03Rik
NC_000086.7	53775337	53775406	70	11	0.79775	0.969782	-0.172033	-50.0148	Hypo	333473	exon	Zfp36l3
NC_000086.7	57326646	57326714	69	9	0.288367	0.0498131	0.238553	43.7143	Hyper	73341	exon	Arhgef6
NC_000086.7	57326646	57326714	69	9	0.288367	0.0498131	0.238553	43.7143	Hyper	73341	utr5	Arhgef6
NC_000086.7	57326646	57326714	69	9	0.288367	0.0498131	0.238553	43.7143	Hyper	73341	intron	Arhgef6
NC_000086.7	57503533	57503677	145	28	0.389154	0.184967	0.204187	122.107	Hyper	245424	intron	Gpr101
NC_000086.7	57503533	57503677	145	28	0.389154	0.184967	0.204187	122.107	Hyper	NC_000086.7:57503513:57503908	CGI
NC_000086.7	57503533	57503677	145	28	0.389154	0.184967	0.204187	122.107	Hyper	245424	exon	Gpr101
NC_000086.7	57503533	57503677	145	28	0.389154	0.184967	0.204187	122.107	Hyper	245424	utr5	Gpr101
NC_000086.7	60891789	60891917	129	17	0.376617	0.0658181	0.310799	99.1212	Hyper	NC_000086.7:60889897:60891897	CGI_shore
NC_000086.7	60891789	60891917	129	17	0.376617	0.0658181	0.310799	99.1212	Hyper	NC_000086.7:60891120:60893121	CGI_shore
NC_000086.7	60891789	60891917	129	17	0.376617	0.0658181	0.310799	99.1212	Hyper	20675	utr3	Sox3
NC_000086.7	60891789	60891917	129	17	0.376617	0.0658181	0.310799	99.1212	Hyper	20675	exon	Sox3
NC_000086.7	60891789	60891917	129	17	0.376617	0.0658181	0.310799	99.1212	Hyper	102631518	promoter	Gm38438
NC_000086.7	60891789	60891917	129	17	0.376617	0.0658181	0.310799	99.1212	Hyper	NC_000086.7:60891898:60894539	CGI
NC_000086.7	64276905	64277008	104	16	0.430633	0.114455	0.316178	87.2835	Hyper	245446	exon	Slitrk4
NC_000086.7	64276905	64277008	104	16	0.430633	0.114455	0.316178	87.2835	Hyper	245446	utr5	Slitrk4
NC_000086.7	64276905	64277008	104	16	0.430633	0.114455	0.316178	87.2835	Hyper	NC_000086.7:64276014:64278015	CGI_shore
NC_000086.7	64276905	64277008	104	16	0.430633	0.114455	0.316178	87.2835	Hyper	NC_000086.7:64276704:64277092	CGI
NC_000086.7	64276905	64277008	104	16	0.430633	0.114455	0.316178	87.2835	Hyper	245446	intron	Slitrk4
NC_000086.7	64276905	64277008	104	16	0.430633	0.114455	0.316178	87.2835	Hyper	245446	promoter	Slitrk4
NC_000086.7	69360299	69360472	174	29	0.450611	0.122269	0.328342	184.07	Hyper	14266	promoter	Aff2
NC_000086.7	69360299	69360472	174	29	0.450611	0.122269	0.328342	184.07	Hyper	NC_000086.7:69360258:69360804	CGI
NC_000086.7	69360299	69360472	174	29	0.450611	0.122269	0.328342	184.07	Hyper	14266	TSS	Aff2
NC_000086.7	69360299	69360472	174	29	0.450611	0.122269	0.328342	184.07	Hyper	14266	utr5	Aff2
NC_000086.7	69360299	69360472	174	29	0.450611	0.122269	0.328342	184.07	Hyper	14266	exon	Aff2
NC_000086.7	71049923	71050081	159	19	0.348514	0.0948568	0.253657	101.457	Hyper	NC_000086.7:71047979:71049979	CGI_shore
NC_000086.7	71049923	71050081	159	19	0.348514	0.0948568	0.253657	101.457	Hyper	333639	promoter	Mamld1
NC_000086.7	71049923	71050081	159	19	0.348514	0.0948568	0.253657	101.457	Hyper	NC_000086.7:71048986:71050986	CGI_shore
NC_000086.7	71049923	71050081	159	19	0.348514	0.0948568	0.253657	101.457	Hyper	NC_000086.7:71049980:71050379	CGI
NC_000086.7	71049923	71050081	159	19	0.348514	0.0948568	0.253657	101.457	Hyper	333639	TSS	Mamld1
NC_000086.7	71049923	71050081	159	19	0.348514	0.0948568	0.253657	101.457	Hyper	333639	exon	Mamld1
NC_000086.7	71049923	71050081	159	19	0.348514	0.0948568	0.253657	101.457	Hyper	333639	utr5	Mamld1
NC_000086.7	71052153	71052371	219	26	0.432944	0.113415	0.319528	133.719	Hyper	NC_000086.7:71050379:71052380	CGI_shore
NC_000086.7	71052153	71052371	219	26	0.432944	0.113415	0.319528	133.719	Hyper	NC_000086.7:71051289:71053290	CGI_shore
NC_000086.7	71052153	71052371	219	26	0.432944	0.113415	0.319528	133.719	Hyper	333639	intron	Mamld1
NC_000086.7	71214931	71215079	149	12	0.484921	0.148381	0.33654	57.6195	Hyper	17772	promoter	Mtm1
NC_000086.7	71214931	71215079	149	12	0.484921	0.148381	0.33654	57.6195	Hyper	17772	exon	Mtm1
NC_000086.7	71214931	71215079	149	12	0.484921	0.148381	0.33654	57.6195	Hyper	17772	utr5	Mtm1
NC_000086.7	71214931	71215079	149	12	0.484921	0.148381	0.33654	57.6195	Hyper	17772	intron	Mtm1
NC_000086.7	71664403	71664558	156	43	0.129826	0.302447	-0.172621	-209.042	Hypo	14765	intron	Gpr50
NC_000086.7	71664403	71664558	156	43	0.129826	0.302447	-0.172621	-209.042	Hypo	14765	exon	Gpr50
NC_000086.7	71664403	71664558	156	43	0.129826	0.302447	-0.172621	-209.042	Hypo	14765	utr5	Gpr50
NC_000086.7	71664403	71664558	156	43	0.129826	0.302447	-0.172621	-209.042	Hypo	NC_000086.7:71664218:71664718	CGI
NC_000086.7	71962644	71962721	78	11	0.094418	0.729247	-0.634829	-81.3302	Hypo	208748	promoter	Prrg3
NC_000086.7	71962644	71962721	78	11	0.094418	0.729247	-0.634829	-81.3302	Hypo	208748	intron	Prrg3
NC_000086.7	71962644	71962721	78	11	0.094418	0.729247	-0.634829	-81.3302	Hypo	NC_000086.7:71962283:71963047	CGI
NC_000086.7	71962644	71962721	78	11	0.094418	0.729247	-0.634829	-81.3302	Hypo	208748	exon	Prrg3
NC_000086.7	71962644	71962721	78	11	0.094418	0.729247	-0.634829	-81.3302	Hypo	208748	utr5	Prrg3
NC_000086.7	73460974	73461051	78	7	0.637562	0.979016	-0.341454	-36.0198	Hypo	73738	promoter	Haus7
NC_000086.7	73659730	73659903	174	39	0.561634	0.14129	0.420344	339.022	Hyper	93843	intron	Pnck
NC_000086.7	73659730	73659903	174	39	0.561634	0.14129	0.420344	339.022	Hyper	93843	exon	Pnck
NC_000086.7	73659730	73659903	174	39	0.561634	0.14129	0.420344	339.022	Hyper	93843	utr5	Pnck
NC_000086.7	73659730	73659903	174	39	0.561634	0.14129	0.420344	339.022	Hyper	NC_000086.7:73659698:73660177	CGI
NC_000086.7	73659730	73659903	174	39	0.561634	0.14129	0.420344	339.022	Hyper	93843	promoter	Pnck
NC_000086.7	74023360	74023538	179	37	0.110901	0.40354	-0.292639	-245.293	Hypo	16179	intron	Irak1
NC_000086.7	74023360	74023538	179	37	0.110901	0.40354	-0.292639	-245.293	Hypo	16179	exon	Irak1
NC_000086.7	74023360	74023538	179	37	0.110901	0.40354	-0.292639	-245.293	Hypo	NC_000086.7:74023384:74023956	CGI
NC_000086.7	74023360	74023538	179	37	0.110901	0.40354	-0.292639	-245.293	Hypo	100628601	TES	Mir5132
NC_000086.7	74023360	74023538	179	37	0.110901	0.40354	-0.292639	-245.293	Hypo	100628601	exon	Mir5132
NC_000086.7	74023360	74023538	179	37	0.110901	0.40354	-0.292639	-245.293	Hypo	NC_000086.7:74021383:74023383	CGI_shore
NC_000086.7	74297415	74297560	146	15	0.309266	0.0844807	0.224785	69.1627	Hyper	54411	utr5	Atp6ap1
NC_000086.7	74297415	74297560	146	15	0.309266	0.0844807	0.224785	69.1627	Hyper	54411	exon	Atp6ap1
NC_000086.7	74297415	74297560	146	15	0.309266	0.0844807	0.224785	69.1627	Hyper	54411	intron	Atp6ap1
NC_000086.7	74373254	74373378	125	25	0.352979	0.156174	0.196804	106.417	Hyper	NC_000086.7:74373091:74373440	CGI
NC_000086.7	74373254	74373378	125	25	0.352979	0.156174	0.196804	106.417	Hyper	214601	exon	Slc10a3
NC_000086.7	74373254	74373378	125	25	0.352979	0.156174	0.196804	106.417	Hyper	214601	utr5	Slc10a3
NC_000086.7	74373254	74373378	125	25	0.352979	0.156174	0.196804	106.417	Hyper	100169864	exon	Gm44504
NC_000086.7	74373254	74373378	125	25	0.352979	0.156174	0.196804	106.417	Hyper	100169864	utr5	Gm44504
NC_000086.7	74373254	74373378	125	25	0.352979	0.156174	0.196804	106.417	Hyper	100169864	TSS	Gm44504
NC_000086.7	74373254	74373378	125	25	0.352979	0.156174	0.196804	106.417	Hyper	214601	TSS	Slc10a3
NC_000086.7	74373254	74373378	125	25	0.352979	0.156174	0.196804	106.417	Hyper	214601	promoter	Slc10a3
NC_000086.7	74373254	74373378	125	25	0.352979	0.156174	0.196804	106.417	Hyper	100169864	promoter	Gm44504
NC_000086.7	77315841	77315975	135	10	0.931006	0.526363	0.404644	51.8583	Hyper	Target=L1MdTf_III:12-5586;Class=LINE/L1	repeat
NC_000086.7	77795222	77795721	500	76	0.384987	0.103493	0.281494	483.755	Hyper	NC_000086.7:77795221:77796090	CGI
NC_000086.7	77795222	77795721	500	76	0.384987	0.103493	0.281494	483.755	Hyper	19108	exon	Prkx
NC_000086.7	77795222	77795721	500	76	0.384987	0.103493	0.281494	483.755	Hyper	19108	utr5	Prkx
NC_000086.7	77795222	77795721	500	76	0.384987	0.103493	0.281494	483.755	Hyper	19108	intron	Prkx
NC_000086.7	81437262	81437313	52	4	0.917348	0.402202	0.515146	20.9663	Hyper	Target=L1MdTf_III:423-4339;Class=LINE/L1	repeat
NC_000086.7	81437262	81437313	52	4	0.917348	0.402202	0.515146	20.9663	Hyper	245492	intron	4930595M18Rik
NC_000086.7	82934668	82934843	176	21	0.490292	0.232356	0.257936	96.5254	Hyper	Target=L1MdTf_III:12-5586;Class=LINE/L1	repeat
NC_000086.7	82934668	82934843	176	21	0.490292	0.232356	0.257936	96.5254	Hyper	13405	intron	Dmd
NC_000086.7	86192211	86192284	74	11	0.374441	0.150951	0.223491	47.3288	Hyper	NC_000086.7:86191680:86192314	CGI
NC_000086.7	86192211	86192284	74	11	0.374441	0.150951	0.223491	47.3288	Hyper	11614	exon	Nr0b1
NC_000086.7	94121724	94121858	135	20	0.330717	0.0748026	0.255914	109.982	Hyper	22764	intron	Zfx
NC_000086.7	94121724	94121858	135	20	0.330717	0.0748026	0.255914	109.982	Hyper	NC_000086.7:94120086:94122086	CGI_shore
NC_000086.7	94123238	94123484	247	18	0.105995	0.562451	-0.456456	-107.547	Hypo	22764	intron	Zfx
NC_000086.7	94123238	94123484	247	18	0.105995	0.562451	-0.456456	-107.547	Hypo	NC_000086.7:94122087:94123678	CGI
NC_000086.7	94123238	94123484	247	18	0.105995	0.562451	-0.456456	-107.547	Hypo	22764	promoter	Zfx
NC_000086.7	94123238	94123484	247	18	0.105995	0.562451	-0.456456	-107.547	Hypo	22764	exon	Zfx
NC_000086.7	94123238	94123484	247	18	0.105995	0.562451	-0.456456	-107.547	Hypo	22764	utr5	Zfx
NC_000086.7	94542209	94542281	73	5	0.307044	0.105223	0.201822	22.3669	Hyper	94275	promoter	Maged1
NC_000086.7	94542209	94542281	73	5	0.307044	0.105223	0.201822	22.3669	Hyper	NC_000086.7:94542086:94544087	CGI_shore
NC_000086.7	95196448	95196541	94	11	0.156225	0.433641	-0.277416	-54.6208	Hypo	NC_000086.7:95196398:95196632	CGI
NC_000086.7	95196448	95196541	94	11	0.156225	0.433641	-0.277416	-54.6208	Hypo	236915	exon	Arhgef9
NC_000086.7	95196448	95196541	94	11	0.156225	0.433641	-0.277416	-54.6208	Hypo	236915	utr5	Arhgef9
NC_000086.7	95444498	95444554	57	8	0.26437	0.0603091	0.204061	41.0083	Hyper	NC_000086.7:95444298:95444518	CGI
NC_000086.7	95444498	95444554	57	8	0.26437	0.0603091	0.204061	41.0083	Hyper	NC_000086.7:95444518:95446519	CGI_shore
NC_000086.7	95444498	95444554	57	8	0.26437	0.0603091	0.204061	41.0083	Hyper	72345	intron	Amer1
NC_000086.7	98937996	98938147	152	40	0.297987	0.128576	0.16941	182.075	Hyper	77929	intron	Yipf6
NC_000086.7	98937996	98938147	152	40	0.297987	0.128576	0.16941	182.075	Hyper	NC_000086.7:98936881:98938199	CGI
NC_000086.7	98937996	98938147	152	40	0.297987	0.128576	0.16941	182.075	Hyper	77929	utr5	Yipf6
NC_000086.7	98937996	98938147	152	40	0.297987	0.128576	0.16941	182.075	Hyper	77929	exon	Yipf6
NC_000086.7	99216902	99217009	108	26	0.382644	0.148665	0.233978	123.988	Hyper	NC_000086.7:99216696:99217204	CGI
NC_000086.7	99820417	99820655	239	40	0.478605	0.0823919	0.396214	317.336	Hyper	620592	promoter	Tmem28
NC_000086.7	99820417	99820655	239	40	0.478605	0.0823919	0.396214	317.336	Hyper	NC_000086.7:99819862:99821609	CGI
NC_000086.7	99853645	99853736	92	10	0.472078	0.11723	0.354847	49.679	Hyper	NC_000086.7:99853294:99853737	CGI
NC_000086.7	100295303	100295363	61	6	0.933344	0.479113	0.454231	27.3458	Hyper	Target=L1MdTf_II:18-5586;Class=LINE/L1	repeat
NC_000086.7	100295303	100295363	61	6	0.933344	0.479113	0.454231	27.3458	Hyper	13607	intron	Eda
NC_000086.7	100626496	100626599	104	15	0.434981	0.198057	0.236924	64.2615	Hyper	72621	promoter	Pdzd11
NC_000086.7	100626496	100626599	104	15	0.434981	0.198057	0.236924	64.2615	Hyper	16571	exon	Kif4
NC_000086.7	100626496	100626599	104	15	0.434981	0.198057	0.236924	64.2615	Hyper	NC_000086.7:100626269:100628270	CGI_shore
NC_000086.7	100626496	100626599	104	15	0.434981	0.198057	0.236924	64.2615	Hyper	16571	intron	Kif4
NC_000086.7	101222549	101222663	115	23	0.225078	0.0825281	0.14255	101.449	Hyper	NC_000086.7:101222180:101222590	CGI
NC_000086.7	101222549	101222663	115	23	0.225078	0.0825281	0.14255	101.449	Hyper	55988	exon	Snx12
NC_000086.7	101222549	101222663	115	23	0.225078	0.0825281	0.14255	101.449	Hyper	55988	utr5	Snx12
NC_000086.7	101222549	101222663	115	23	0.225078	0.0825281	0.14255	101.449	Hyper	55988	promoter	Snx12
NC_000086.7	101222549	101222663	115	23	0.225078	0.0825281	0.14255	101.449	Hyper	55988	TSS	Snx12
NC_000086.7	101222549	101222663	115	23	0.225078	0.0825281	0.14255	101.449	Hyper	NC_000086.7:101222590:101224591	CGI_shore
NC_000086.7	101274533	101274672	140	11	0.439705	0.0857705	0.353934	52.6528	Hyper	59024	intron	Med12
NC_000086.7	101274533	101274672	140	11	0.439705	0.0857705	0.353934	52.6528	Hyper	NC_000086.7:101274406:101276407	CGI_shore
NC_000086.7	101849857	101849921	65	9	0.460351	0.142006	0.318345	43.9006	Hyper	NC_000086.7:101849379:101850502	CGI
NC_000086.7	101849857	101849921	65	9	0.460351	0.142006	0.318345	43.9006	Hyper	100042480	intron	Nhsl2
NC_000086.7	102071025	102071080	56	13	0.260203	0.118225	0.141979	52.9661	Hyper	100042480	intron	Nhsl2
NC_000086.7	102071025	102071080	56	13	0.260203	0.118225	0.141979	52.9661	Hyper	331474	exon	Rgag4
NC_000086.7	102071025	102071080	56	13	0.260203	0.118225	0.141979	52.9661	Hyper	331474	utr5	Rgag4
NC_000086.7	102071025	102071080	56	13	0.260203	0.118225	0.141979	52.9661	Hyper	NC_000086.7:102070951:102071451	CGI
NC_000086.7	103165048	103165153	106	24	0.358743	0.154962	0.203781	117.823	Hyper	NC_000086.7:103164998:103165560	CGI
NC_000086.7	105928365	105928519	155	19	0.352283	0.0882206	0.264062	99.8084	Hyper	NC_000086.7:105928103:105929373	CGI
NC_000086.7	105928365	105928519	155	19	0.352283	0.0882206	0.264062	99.8084	Hyper	22589	exon	Atrx
NC_000086.7	105928365	105928519	155	19	0.352283	0.0882206	0.264062	99.8084	Hyper	22589	intron	Atrx
NC_000086.7	106011755	106011886	132	29	0.311834	0.118757	0.193077	148.218	Hyper	NC_000086.7:106011556:106012093	CGI
NC_000086.7	106011755	106011886	132	29	0.311834	0.118757	0.193077	148.218	Hyper	67075	exon	Magt1
NC_000086.7	106011755	106011886	132	29	0.311834	0.118757	0.193077	148.218	Hyper	67075	utr5	Magt1
NC_000086.7	106187100	106187238	139	19	0.276868	0.0646197	0.212248	91.8514	Hyper	NC_000086.7:106186843:106187324	CGI
NC_000086.7	106187100	106187238	139	19	0.276868	0.0646197	0.212248	91.8514	Hyper	18655	utr5	Pgk1
NC_000086.7	106187100	106187238	139	19	0.276868	0.0646197	0.212248	91.8514	Hyper	18655	exon	Pgk1
NC_000086.7	112600669	112600827	159	41	0.303034	0.133791	0.169243	192.163	Hyper	NC_000086.7:112600487:112601782	CGI
NC_000086.7	112600669	112600827	159	41	0.303034	0.133791	0.169243	192.163	Hyper	245595	exon	Zfp711
NC_000086.7	112600669	112600827	159	41	0.303034	0.133791	0.169243	192.163	Hyper	245595	utr5	Zfp711
NC_000086.7	113910759	113910857	99	14	0.734218	0.924831	-0.190613	-63.9195	Hypo	Target=IAPEz-int:8-603;Class=LTR/ERVK	repeat
NC_000086.7	133687272	133687727	456	60	0.418794	0.0816093	0.337185	413.486	Hyper	279653	exon	Pcdh19
NC_000086.7	133687272	133687727	456	60	0.418794	0.0816093	0.337185	413.486	Hyper	102632590	promoter	Gm26851
NC_000086.7	133687272	133687727	456	60	0.418794	0.0816093	0.337185	413.486	Hyper	NC_000086.7:133686621:133689158	CGI
NC_000086.7	133687272	133687727	456	60	0.418794	0.0816093	0.337185	413.486	Hyper	279653	utr5	Pcdh19
NC_000086.7	134404568	134404661	94	16	0.356051	0.809951	-0.4539	-110.328	Hypo	13497	promoter	Drp2
NC_000086.7	134404568	134404661	94	16	0.356051	0.809951	-0.4539	-110.328	Hypo	13497	TSS	Drp2
NC_000086.7	134404568	134404661	94	16	0.356051	0.809951	-0.4539	-110.328	Hypo	13497	exon	Drp2
NC_000086.7	134404568	134404661	94	16	0.356051	0.809951	-0.4539	-110.328	Hypo	13497	utr5	Drp2
NC_000086.7	134475169	134475240	72	15	0.298589	0.774452	-0.475863	-83.0425	Hypo	74469	intron	Taf7l
NC_000086.7	134475169	134475240	72	15	0.298589	0.774452	-0.475863	-83.0425	Hypo	NC_000086.7:134474995:134476624	CGI
NC_000086.7	134475169	134475240	72	15	0.298589	0.774452	-0.475863	-83.0425	Hypo	74469	promoter	Taf7l
NC_000086.7	135210058	135210159	102	10	0.673581	0.2132	0.460381	58.387	Hyper	66104	intron	Tceal6
NC_000086.7	135885952	135886032	81	15	0.462199	0.19592	0.266279	72.9405	Hyper	70237	exon	Bhlhb9
NC_000086.7	135885952	135886032	81	15	0.462199	0.19592	0.266279	72.9405	Hyper	70237	utr5	Bhlhb9
NC_000086.7	135885952	135886032	81	15	0.462199	0.19592	0.266279	72.9405	Hyper	NC_000086.7:135885798:135886258	CGI
NC_000086.7	136033349	136033473	125	38	0.338748	0.090882	0.247866	212.794	Hyper	76219	promoter	Arxes1
NC_000086.7	136033349	136033473	125	38	0.338748	0.090882	0.247866	212.794	Hyper	NC_000086.7:136033324:136033632	CGI
NC_000086.7	136033349	136033473	125	38	0.338748	0.090882	0.247866	212.794	Hyper	76219	TSS	Arxes1
NC_000086.7	136033349	136033473	125	38	0.338748	0.090882	0.247866	212.794	Hyper	76219	utr5	Arxes1
NC_000086.7	136033349	136033473	125	38	0.338748	0.090882	0.247866	212.794	Hyper	76219	exon	Arxes1
NC_000086.7	137049562	137049661	100	20	0.0794754	0.318081	-0.238605	-90.4791	Hypo	245622	promoter	Fam199x
NC_000086.7	137049562	137049661	100	20	0.0794754	0.318081	-0.238605	-90.4791	Hypo	NC_000086.7:137049429:137049890	CGI
NC_000086.7	137049562	137049661	100	20	0.0794754	0.318081	-0.238605	-90.4791	Hypo	245622	TSS	Fam199x
NC_000086.7	137049562	137049661	100	20	0.0794754	0.318081	-0.238605	-90.4791	Hypo	245622	utr5	Fam199x
NC_000086.7	137049562	137049661	100	20	0.0794754	0.318081	-0.238605	-90.4791	Hypo	245622	exon	Fam199x
NC_000086.7	140061503	140061626	124	15	0.531656	0.10058	0.431076	83.0068	Hyper	279706	intron	Nup62cl
NC_000086.7	140061503	140061626	124	15	0.531656	0.10058	0.431076	83.0068	Hyper	331537	promoter	Pih1h3b
NC_000086.7	140061503	140061626	124	15	0.531656	0.10058	0.431076	83.0068	Hyper	NC_000086.7:140061078:140062743	CGI
NC_000086.7	140061503	140061626	124	15	0.531656	0.10058	0.431076	83.0068	Hyper	279706	promoter	Nup62cl
NC_000086.7	140598968	140599200	233	34	0.492847	0.0999251	0.392922	211.607	Hyper	NC_000086.7:140598209:140600575	CGI
NC_000086.7	140598968	140599200	233	34	0.492847	0.0999251	0.392922	211.607	Hyper	14605	intron	Tsc22d3
NC_000086.7	140598968	140599200	233	34	0.492847	0.0999251	0.392922	211.607	Hyper	14605	exon	Tsc22d3
NC_000086.7	140598968	140599200	233	34	0.492847	0.0999251	0.392922	211.607	Hyper	14605	utr5	Tsc22d3
NC_000086.7	140600054	140600243	190	19	0.648303	0.125565	0.522737	132.223	Hyper	NC_000086.7:140598209:140600575	CGI
NC_000086.7	140600054	140600243	190	19	0.648303	0.125565	0.522737	132.223	Hyper	14605	intron	Tsc22d3
NC_000086.7	140600054	140600243	190	19	0.648303	0.125565	0.522737	132.223	Hyper	14605	promoter	Tsc22d3
NC_000086.7	142806604	142806659	56	10	0.426628	0.805598	-0.37897	-55.3073	Hypo	209497	intron	Tmem164
NC_000086.7	150486742	150486793	52	5	0.386085	0.738246	-0.352161	-21.3749	Hypo	Target=MMVL30-int:778-1479;Class=LTR/ERV1	repeat
NC_000086.7	151017760	151017856	97	9	0.278942	0.0712478	0.207694	38.9613	Hyper	237107	promoter	Gnl3l
NC_000086.7	151017760	151017856	97	9	0.278942	0.0712478	0.207694	38.9613	Hyper	NC_000086.7:151017453:151019454	CGI_shore
NC_000086.7	151344098	151344443	346	46	0.391876	0.0761612	0.315715	270.364	Hyper	207375	promoter	Fam120c
NC_000086.7	151344098	151344443	346	46	0.391876	0.0761612	0.315715	270.364	Hyper	207375	utr5	Fam120c
NC_000086.7	151344098	151344443	346	46	0.391876	0.0761612	0.315715	270.364	Hyper	207375	exon	Fam120c
NC_000086.7	151344098	151344443	346	46	0.391876	0.0761612	0.315715	270.364	Hyper	NC_000086.7:151344091:151344866	CGI
NC_000086.7	151803062	151803316	255	55	0.269964	0.103488	0.166476	284.479	Hyper	59026	intron	Huwe1
NC_000086.7	151803062	151803316	255	55	0.269964	0.103488	0.166476	284.479	Hyper	59026	promoter	Huwe1
NC_000086.7	151803062	151803316	255	55	0.269964	0.103488	0.166476	284.479	Hyper	NC_000086.7:151802982:151803955	CGI
NC_000086.7	151803062	151803316	255	55	0.269964	0.103488	0.166476	284.479	Hyper	59026	exon	Huwe1
NC_000086.7	151803062	151803316	255	55	0.269964	0.103488	0.166476	284.479	Hyper	59026	utr5	Huwe1
NC_000086.7	156932101	156932190	90	8	0.494156	0.949121	-0.454965	-45.2929	Hypo	Target=L1MdTf_I:31-5586;Class=LINE/L1	repeat
NC_000086.7	157491745	157491962	218	62	0.399854	0.173562	0.226292	345.581	Hyper	NC_000086.7:157491334:157492336	CGI
NC_000086.7	157491745	157491962	218	62	0.399854	0.173562	0.226292	345.581	Hyper	20603	promoter	Sms
NC_000086.7	157491745	157491962	218	62	0.399854	0.173562	0.226292	345.581	Hyper	20603	exon	Sms
NC_000086.7	157491745	157491962	218	62	0.399854	0.173562	0.226292	345.581	Hyper	20603	utr5	Sms
NC_000086.7	157491745	157491962	218	62	0.399854	0.173562	0.226292	345.581	Hyper	20603	intron	Sms
NC_000086.7	158043014	158043198	185	32	0.555883	0.265685	0.290198	158.228	Hyper	NC_000086.7:158042456:158043904	CGI
NC_000086.7	158043014	158043198	185	32	0.555883	0.265685	0.290198	158.228	Hyper	245684	exon	Cnksr2
NC_000086.7	158043014	158043198	185	32	0.555883	0.265685	0.290198	158.228	Hyper	245684	utr5	Cnksr2
NC_000086.7	158043014	158043198	185	32	0.555883	0.265685	0.290198	158.228	Hyper	245684	promoter	Cnksr2
NC_000086.7	159988271	159988352	82	13	0.303124	0.0628755	0.240248	62.3587	Hyper	270672	promoter	Map3k15
NC_000086.7	159988271	159988352	82	13	0.303124	0.0628755	0.240248	62.3587	Hyper	NC_000086.7:159988070:159988799	CGI
NC_000086.7	161162734	161162857	124	20	0.453248	0.164524	0.288725	108.414	Hyper	107815	promoter	Scml2
NC_000086.7	161162734	161162857	124	20	0.453248	0.164524	0.288725	108.414	Hyper	107815	exon	Scml2
NC_000086.7	161162734	161162857	124	20	0.453248	0.164524	0.288725	108.414	Hyper	107815	utr5	Scml2
NC_000086.7	161162734	161162857	124	20	0.453248	0.164524	0.288725	108.414	Hyper	107815	intron	Scml2
NC_000086.7	162159269	162159517	249	58	0.37812	0.111676	0.266445	372.483	Hyper	NC_000086.7:162158816:162160171	CGI
NC_000086.7	162159269	162159517	249	58	0.37812	0.111676	0.266445	372.483	Hyper	195727	exon	Nhs
NC_000086.7	162159269	162159517	249	58	0.37812	0.111676	0.266445	372.483	Hyper	195727	utr5	Nhs
NC_000086.7	162159269	162159517	249	58	0.37812	0.111676	0.266445	372.483	Hyper	195727	TSS	Nhs
NC_000086.7	162159269	162159517	249	58	0.37812	0.111676	0.266445	372.483	Hyper	195727	promoter	Nhs
NC_000086.7	162159628	162159762	135	24	0.442374	0.142971	0.299404	129.576	Hyper	NC_000086.7:162158816:162160171	CGI
NC_000086.7	162159628	162159762	135	24	0.442374	0.142971	0.299404	129.576	Hyper	195727	promoter	Nhs
NC_000086.7	164403064	164403118	55	5	0.692259	0.36875	0.323509	22.1274	Hyper	Target=RLTR41B:1-404;Class=LTR/ERV1	repeat
NC_000086.7	167381744	167381859	116	17	0.314848	0.0951287	0.21972	85.0984	Hyper	NC_000086.7:167380038:167382038	CGI_shore
NC_000086.7	167381744	167381859	116	17	0.314848	0.0951287	0.21972	85.0984	Hyper	110639	intron	Prps2
NC_000086.7	168673418	168673617	200	55	0.355066	0.154286	0.20078	314.629	Hyper	NC_000086.7:168673364:168674394	CGI
NC_000086.7	168673418	168673617	200	55	0.355066	0.154286	0.20078	314.629	Hyper	17692	intron	Msl3
NC_000086.7	168673418	168673617	200	55	0.355066	0.154286	0.20078	314.629	Hyper	17692	promoter	Msl3
NC_000086.7	169320038	169320093	56	17	0.262428	0.108195	0.154233	78.966	Hyper	101055907	promoter	LOC101055907
NC_000086.7	169320038	169320093	56	17	0.262428	0.108195	0.154233	78.966	Hyper	15159	intron	Hccs
NC_000086.7	169320038	169320093	56	17	0.262428	0.108195	0.154233	78.966	Hyper	15159	promoter	Hccs
NC_000086.7	169320038	169320093	56	17	0.262428	0.108195	0.154233	78.966	Hyper	15159	exon	Hccs
NC_000086.7	169320038	169320093	56	17	0.262428	0.108195	0.154233	78.966	Hyper	15159	utr5	Hccs
NC_000086.7	169320038	169320093	56	17	0.262428	0.108195	0.154233	78.966	Hyper	NC_000086.7:169319980:169320710	CGI
NC_000086.7	169320377	169320524	148	41	0.263997	0.0651593	0.198838	259.439	Hyper	101055907	promoter	LOC101055907
NC_000086.7	169320377	169320524	148	41	0.263997	0.0651593	0.198838	259.439	Hyper	15159	promoter	Hccs
NC_000086.7	169320377	169320524	148	41	0.263997	0.0651593	0.198838	259.439	Hyper	NC_000086.7:169319980:169320710	CGI
NC_000086.7	169320377	169320524	148	41	0.263997	0.0651593	0.198838	259.439	Hyper	101055907	TSS	LOC101055907
NC_000086.7	169320377	169320524	148	41	0.263997	0.0651593	0.198838	259.439	Hyper	101055907	exon	LOC101055907
NC_000086.7	169320377	169320524	148	41	0.263997	0.0651593	0.198838	259.439	Hyper	101055907	utr5	LOC101055907
NC_000086.7	169927617	169927683	67	11	0.728875	0.423395	0.30548	54.7411	Hyper	17318	exon	Mid1
NC_000086.7	169927617	169927683	67	11	0.728875	0.423395	0.30548	54.7411	Hyper	17318	intron	Mid1
NC_000086.7	169979253	169979471	219	32	0.082194	0.298478	-0.216284	-183.479	Hypo	17318	intron	Mid1
NC_000086.7	169979253	169979471	219	32	0.082194	0.298478	-0.216284	-183.479	Hypo	17318	promoter	Mid1
NC_000086.7	169979253	169979471	219	32	0.082194	0.298478	-0.216284	-183.479	Hypo	654820	promoter	G530011O06Rik
NC_000086.7	169979253	169979471	219	32	0.082194	0.298478	-0.216284	-183.479	Hypo	17318	utr5	Mid1
NC_000086.7	169979253	169979471	219	32	0.082194	0.298478	-0.216284	-183.479	Hypo	17318	exon	Mid1
NC_000086.7	169981737	169982000	264	31	0.289931	0.649022	-0.359091	-194.122	Hypo	17318	intron	Mid1
NC_000086.7	169981737	169982000	264	31	0.289931	0.649022	-0.359091	-194.122	Hypo	17318	exon	Mid1
NC_000086.7	169981737	169982000	264	31	0.289931	0.649022	-0.359091	-194.122	Hypo	17318	utr5	Mid1
NC_000086.7	169986833	169987077	245	43	0.120537	0.435307	-0.31477	-324.932	Hypo	NC_000086.7:169985180:169987181	CGI_shore
NC_000086.7	169986833	169987077	245	43	0.120537	0.435307	-0.31477	-324.932	Hypo	17318	intron	Mid1
NC_000086.7	169986833	169987077	245	43	0.120537	0.435307	-0.31477	-324.932	Hypo	NC_000086.7:169986811:169988811	CGI_shore
NC_000086.7	169986833	169987077	245	43	0.120537	0.435307	-0.31477	-324.932	Hypo	NC_000086.7:169986832:169987790	CGI
NC_000086.7	169987566	169987729	164	36	0.8378	0.960209	-0.122409	-168.281	Hypo	NC_000086.7:169986811:169988811	CGI_shore
NC_000086.7	169987566	169987729	164	36	0.8378	0.960209	-0.122409	-168.281	Hypo	NC_000086.7:169986832:169987790	CGI
NC_000086.7	169987566	169987729	164	36	0.8378	0.960209	-0.122409	-168.281	Hypo	17318	exon	Mid1
NC_000086.7	169994046	169994277	232	37	0.385861	0.771441	-0.38558	-282.121	Hypo	NC_000086.7:169994005:169994235	CGI
NC_000086.7	169994046	169994277	232	37	0.385861	0.771441	-0.38558	-282.121	Hypo	NC_000086.7:169994235:169996236	CGI_shore
NC_000087.7	931464	931600	137	21	0.265562	0.747364	-0.481802	-152.254	Hypo	Target=ETnERV-int:809-1730;Class=LTR/ERVK	repeat
NC_000087.7	931464	931600	137	21	0.265562	0.747364	-0.481802	-152.254	Hypo	20592	intron	Kdm5d
NC_000087.7	90744631	90744821	191	31	0.107385	0.44717	-0.339785	-236.556	Hypo	NC_000087.7:90740952:90744975	CGI
NC_000087.7	90744631	90744821	191	31	0.107385	0.44717	-0.339785	-236.556	Hypo	108168534	intron	LOC108168534
NC_000087.7	90761500	90761844	345	37	0.138812	0.658666	-0.519853	-366.107	Hypo	107988026	intron
NC_000087.7	90761500	90761844	345	37	0.138812	0.658666	-0.519853	-366.107	Hypo	NC_000087.7:90761085:90763085	CGI_shore
NC_000087.7	90761500	90761844	345	37	0.138812	0.658666	-0.519853	-366.107	Hypo	NC_000087.7:90761349:90762300	CGI
NT_039198.1	110870	110939	70	5	0.239093	0.747084	-0.507992	-22.4685	Hypo	105243959	intron	Gm39665
NT_187003.1	1308687	1308857	171	10	0.617806	0.121074	0.496732	67.64	Hyper	103841	exon	Cuedc1
NT_187003.1	1308687	1308857	171	10	0.617806	0.121074	0.496732	67.64	Hyper	NT_187003.1:1308520:1308857	CGI
NT_187003.1	1605215	1605305	91	9	0.983369	0.771117	0.212252	37.0695	Hyper	76626	intron	Msi2
NT_187003.1	2103924	2104057	134	6	0.979554	0.412719	0.566834	39.2268	Hyper	Target=RLTR4_MM-int:1-3161;Class=LTR/ERV1	repeat
NT_187023.1	575613	575718	106	8	0.897328	0.502188	0.39514	38.0778	Hyper	Target=MER31A:1-335;Class=LTR/ERV1	repeat
NT_187023.1	1676005	1676122	118	14	0.55941	0.205116	0.354294	73.2084	Hyper	107581	intron	Col16a1
NT_187025.1	306574	306682	109	12	0.576247	0.271973	0.304274	53.383	Hyper	100198	intron	H6pd
NW_019168507.1	397723	397813	91	13	0.900752	0.764929	0.135824	57.823	Hyper	Target=MMERGLN-int:3-7778;Class=LTR/ERV1	repeat
NW_019168507.1	398639	398695	57	7	0.869787	0.686679	0.183108	31.888	Hyper	Target=MMERGLN-int:3-7778;Class=LTR/ERV1	repeat
NW_019168520.1	112631	113026	396	100	0.262274	0.642815	-0.380541	-1222.31	Hypo	236598	exon	Rn28s1
NW_019168520.1	112631	113026	396	100	0.262274	0.642815	-0.380541	-1222.31	Hypo	100861531	exon	Rn45s
NW_019168520.1	112631	113026	396	100	0.262274	0.642815	-0.380541	-1222.31	Hypo	NW_019168520.1:112630:113026	CGI
NW_019168532.1	14830	14896	67	17	0.299083	0.0857333	0.21335	74.043	Hyper	331374	promoter	Dgkk
NW_019168532.1	14830	14896	67	17	0.299083	0.0857333	0.21335	74.043	Hyper	NW_019168532.1:14753:15622	CGI
