# Supplementary material for: Exploration of the Effect on Genome-Wide DNA Methylation by miR-143 Knock-Out in Mice Liver
Source: Int J Mol Sci. 2021 Dec 3;22(23):13075. doi: 10.3390/ijms222313075 (PMC8658369; doi:10.3390/ijms222313075)
Supplement: Supplementary file 1 [file ijms-22-13075-s001.zip › ijms-1458839-Table S2.xlsx]

## Sheet: Sheet1
Supplementary table 2. The GO (Gene Ontology) categories enriched for genes with DMRs
GO_accession	Description	Term_type	Over_represented_pValue	Corrected_pValue
GO:0044767	single-organism developmental process	biological_process	1.1959e-19	2.5201e-15
GO:0048731	system development	biological_process	4.0784e-19	3.1047e-15
GO:0032502	developmental process	biological_process	4.4202e-19	3.1047e-15
GO:0007275	multicellular organismal development	biological_process	1.7964e-18	9.4635e-15
GO:0048856	anatomical structure development	biological_process	3.1403e-18	1.276e-14
GO:0007399	nervous system development	biological_process	3.6332e-18	1.276e-14
GO:0005488	binding	molecular_function	1.0111e-13	3.0436e-10
GO:0030154	cell differentiation	biological_process	4.2109e-13	1.1092e-09
GO:0048869	cellular developmental process	biological_process	2.4664e-12	5.7748e-09
GO:0050793	regulation of developmental process	biological_process	5.9377e-12	1.2281e-08
GO:0009653	anatomical structure morphogenesis	biological_process	6.4108e-12	1.2281e-08
GO:0044464	cell part	cellular_component	7.7056e-12	1.3531e-08
GO:0005623	cell	cellular_component	8.4918e-12	1.3765e-08
GO:0043167	ion binding	molecular_function	5.0553e-11	7.609e-08
GO:2000026	regulation of multicellular organismal development	biological_process	7.2054e-11	1.0122e-07
GO:0005622	intracellular	cellular_component	1.5543e-10	2.047e-07
GO:0044424	intracellular part	cellular_component	2.6604e-10	3.2976e-07
GO:0005515	protein binding	molecular_function	8.8798e-10	9.9314e-07
GO:0043168	anion binding	molecular_function	8.9548e-10	9.9314e-07
GO:0007155	cell adhesion	biological_process	1.4102e-09	1.4858e-06
GO:0022610	biological adhesion	biological_process	2.0846e-09	2.0917e-06
GO:0072358	cardiovascular system development	biological_process	2.5927e-09	2.3754e-06
GO:0072359	circulatory system development	biological_process	2.5927e-09	2.3754e-06
GO:0044699	single-organism process	biological_process	3.47e-09	3.0467e-06
GO:0048468	cell development	biological_process	7.5279e-09	6.3451e-06
GO:0042995	cell projection	cellular_component	1.0405e-08	8.4327e-06
GO:0044237	cellular metabolic process	biological_process	1.1158e-08	8.7086e-06
GO:0045595	regulation of cell differentiation	biological_process	1.3084e-08	9.8465e-06
GO:0030182	neuron differentiation	biological_process	1.7492e-08	1.271e-05
GO:0051093	negative regulation of developmental process	biological_process	2.584e-08	1.7565e-05
GO:0022008	neurogenesis	biological_process	3.2153e-08	2.0591e-05
GO:0048513	organ development	biological_process	3.2246e-08	2.0591e-05
GO:0044763	single-organism cellular process	biological_process	3.3615e-08	2.0834e-05
GO:0048699	generation of neurons	biological_process	3.6223e-08	2.1809e-05
GO:0044260	cellular macromolecule metabolic process	biological_process	4.5324e-08	2.653e-05
GO:0022603	regulation of anatomical structure morphogenesis	biological_process	6.3888e-08	3.6385e-05
GO:0031323	regulation of cellular metabolic process	biological_process	6.9478e-08	3.8527e-05
GO:0001944	vasculature development	biological_process	7.7931e-08	4.2107e-05
GO:0005737	cytoplasm	cellular_component	8.5063e-08	4.4811e-05
GO:0032559	adenyl ribonucleotide binding	molecular_function	9.2965e-08	4.7779e-05
GO:0019222	regulation of metabolic process	biological_process	9.5909e-08	4.8081e-05
GO:0097367	carbohydrate derivative binding	molecular_function	9.8114e-08	4.8081e-05
GO:0080090	regulation of primary metabolic process	biological_process	1.0342e-07	4.9322e-05
GO:0031326	regulation of cellular biosynthetic process	biological_process	1.1632e-07	5.3286e-05
GO:0030554	adenyl nucleotide binding	molecular_function	1.1995e-07	5.3542e-05
GO:0044249	cellular biosynthetic process	biological_process	1.2196e-07	5.3542e-05
GO:0006355	regulation of transcription, DNA-templated	biological_process	1.3272e-07	5.7074e-05
GO:0051239	regulation of multicellular organismal process	biological_process	1.4744e-07	6.2136e-05
GO:0008152	metabolic process	biological_process	1.6197e-07	6.6922e-05
GO:1903506	regulation of nucleic acid-templated transcription	biological_process	1.7237e-07	6.9848e-05
GO:2001141	regulation of RNA biosynthetic process	biological_process	1.9986e-07	7.9461e-05
GO:0006928	movement of cell or subcellular component	biological_process	2.0854e-07	8.1378e-05
GO:2000112	regulation of cellular macromolecule biosynthetic process	biological_process	2.2192e-07	8.5023e-05
GO:0007267	cell-cell signaling	biological_process	2.4319e-07	9.1055e-05
GO:0051171	regulation of nitrogen compound metabolic process	biological_process	2.463e-07	9.1055e-05
GO:0009987	cellular process	biological_process	2.5172e-07	9.1452e-05
GO:0034654	nucleobase-containing compound biosynthetic process	biological_process	2.8783e-07	0.00010121
GO:0048646	anatomical structure formation involved in morphogenesis	biological_process	2.914e-07	0.00010121
GO:0009889	regulation of biosynthetic process	biological_process	2.9298e-07	0.00010121
GO:0018130	heterocycle biosynthetic process	biological_process	3.0321e-07	0.00010305
GO:0048666	neuron development	biological_process	3.2326e-07	0.00010812
GO:0001568	blood vessel development	biological_process	3.846e-07	0.00012663
GO:0051252	regulation of RNA metabolic process	biological_process	4.0824e-07	0.00013235
GO:0043226	organelle	cellular_component	4.5531e-07	0.00014537
GO:0035556	intracellular signal transduction	biological_process	4.6615e-07	0.00014538
GO:1901576	organic substance biosynthetic process	biological_process	4.6916e-07	0.00014538
GO:0006351	transcription, DNA-templated	biological_process	5.3843e-07	0.00016194
GO:0048667	cell morphogenesis involved in neuron differentiation	biological_process	5.4258e-07	0.00016194
GO:1901363	heterocyclic compound binding	molecular_function	5.4564e-07	0.00016194
GO:0009888	tissue development	biological_process	5.7793e-07	0.00016914
GO:0009058	biosynthetic process	biological_process	6.031e-07	0.00017409
GO:0097659	nucleic acid-templated transcription	biological_process	6.8792e-07	0.00019589
GO:0007507	heart development	biological_process	7.3571e-07	0.00020671
GO:0010556	regulation of macromolecule biosynthetic process	biological_process	7.4559e-07	0.00020673
GO:0044271	cellular nitrogen compound biosynthetic process	biological_process	7.8074e-07	0.00021366
GO:0006357	regulation of transcription from RNA polymerase II promoter	biological_process	8.1095e-07	0.00021847
GO:0097159	organic cyclic compound binding	molecular_function	8.1906e-07	0.00021847
GO:0032774	RNA biosynthetic process	biological_process	9.0698e-07	0.00023381
GO:0019219	regulation of nucleobase-containing compound metabolic process	biological_process	9.0864e-07	0.00023381
GO:0051179	localization	biological_process	9.0986e-07	0.00023381
GO:0048523	negative regulation of cellular process	biological_process	9.3356e-07	0.00023701
GO:0019438	aromatic compound biosynthetic process	biological_process	9.6663e-07	0.00024249
GO:0009887	organ morphogenesis	biological_process	1.0243e-06	0.00025394
GO:0010468	regulation of gene expression	biological_process	1.0665e-06	0.00026133
GO:0005524	ATP binding	molecular_function	1.126e-06	0.00027273
GO:0060255	regulation of macromolecule metabolic process	biological_process	1.139e-06	0.00027273
GO:0051056	regulation of small GTPase mediated signal transduction	biological_process	1.2285e-06	0.00029086
GO:1901362	organic cyclic compound biosynthetic process	biological_process	1.332e-06	0.00030949
GO:0051094	positive regulation of developmental process	biological_process	1.3366e-06	0.00030949
GO:0034645	cellular macromolecule biosynthetic process	biological_process	1.382e-06	0.00031654
GO:0045892	negative regulation of transcription, DNA-templated	biological_process	1.5818e-06	0.00035841
GO:0051270	regulation of cellular component movement	biological_process	1.6033e-06	0.0003594
GO:0045597	positive regulation of cell differentiation	biological_process	1.6685e-06	0.00037009
GO:0006464	cellular protein modification process	biological_process	1.7617e-06	0.0003827
GO:0036211	protein modification process	biological_process	1.7617e-06	0.0003827
GO:0009966	regulation of signal transduction	biological_process	1.8307e-06	0.00039364
GO:0032553	ribonucleotide binding	molecular_function	1.942e-06	0.00041335
GO:0048519	negative regulation of biological process	biological_process	2.1448e-06	0.00045194
GO:0006807	nitrogen compound metabolic process	biological_process	2.3614e-06	0.00049266
GO:0051271	negative regulation of cellular component movement	biological_process	2.4431e-06	0.00050061
GO:1903507	negative regulation of nucleic acid-templated transcription	biological_process	2.447e-06	0.00050061
GO:0032555	purine ribonucleotide binding	molecular_function	2.5675e-06	0.00052021
GO:0044238	primary metabolic process	biological_process	2.6028e-06	0.00052235
GO:0040011	locomotion	biological_process	3.0179e-06	0.00059857
GO:0050808	synapse organization	biological_process	3.0395e-06	0.00059857
GO:0006366	transcription from RNA polymerase II promoter	biological_process	3.1251e-06	0.00060973
GO:0017076	purine nucleotide binding	molecular_function	3.2773e-06	0.00062887
GO:0001667	ameboidal-type cell migration	biological_process	3.2828e-06	0.00062887
GO:1902679	negative regulation of RNA biosynthetic process	biological_process	3.4581e-06	0.00065185
GO:0048812	neuron projection morphogenesis	biological_process	3.4646e-06	0.00065185
GO:0000904	cell morphogenesis involved in differentiation	biological_process	3.6584e-06	0.00068221
GO:0031175	neuron projection development	biological_process	3.8449e-06	0.00070383
GO:0043412	macromolecule modification	biological_process	3.8771e-06	0.00070383
GO:0000166	nucleotide binding	molecular_function	3.9246e-06	0.00070383
GO:1901265	nucleoside phosphate binding	molecular_function	3.9246e-06	0.00070383
GO:0007416	synapse assembly	biological_process	3.9413e-06	0.00070383
GO:0001503	ossification	biological_process	4.0311e-06	0.0007138
GO:0048514	blood vessel morphogenesis	biological_process	4.795e-06	0.000842
GO:0031344	regulation of cell projection organization	biological_process	4.8773e-06	0.00084938
GO:0009059	macromolecule biosynthetic process	biological_process	5.1562e-06	0.00087956
GO:0060999	positive regulation of dendritic spine development	biological_process	5.1966e-06	0.00087956
GO:0043229	intracellular organelle	cellular_component	5.1994e-06	0.00087956
GO:0051960	regulation of nervous system development	biological_process	5.2176e-06	0.00087956
GO:0045664	regulation of neuron differentiation	biological_process	5.6156e-06	0.00093914
GO:0006139	nucleobase-containing compound metabolic process	biological_process	5.7383e-06	0.0009521
GO:0043542	endothelial cell migration	biological_process	5.9685e-06	0.00098257
GO:0051253	negative regulation of RNA metabolic process	biological_process	6.0304e-06	0.00098507
GO:0030030	cell projection organization	biological_process	6.3926e-06	0.0010362
GO:0006793	phosphorus metabolic process	biological_process	7.5446e-06	0.0012136
GO:0071704	organic substance metabolic process	biological_process	7.6328e-06	0.0012185
GO:0060284	regulation of cell development	biological_process	7.7646e-06	0.00123
GO:0006725	cellular aromatic compound metabolic process	biological_process	7.8371e-06	0.00123
GO:0060976	coronary vasculature development	biological_process	7.8802e-06	0.00123
GO:0048870	cell motility	biological_process	8.0823e-06	0.0012431
GO:0051674	localization of cell	biological_process	8.0823e-06	0.0012431
GO:0044459	plasma membrane part	cellular_component	8.1866e-06	0.0012501
GO:0046578	regulation of Ras protein signal transduction	biological_process	8.5997e-06	0.0013037
GO:0036094	small molecule binding	molecular_function	8.7591e-06	0.0013184
GO:0016477	cell migration	biological_process	9.1066e-06	0.001361
GO:0034641	cellular nitrogen compound metabolic process	biological_process	9.8113e-06	0.0014559
GO:0003712	transcription cofactor activity	molecular_function	9.9306e-06	0.0014633
GO:0006468	protein phosphorylation	biological_process	1.0105e-05	0.0014765
GO:0030178	negative regulation of Wnt signaling pathway	biological_process	1.016e-05	0.0014765
GO:0000989	transcription factor activity, transcription factor binding	molecular_function	1.0598e-05	0.0015297
GO:0009892	negative regulation of metabolic process	biological_process	1.1614e-05	0.0016648
GO:0060537	muscle tissue development	biological_process	1.1845e-05	0.0016864
GO:0043170	macromolecule metabolic process	biological_process	1.233e-05	0.0017377
GO:0050767	regulation of neurogenesis	biological_process	1.237e-05	0.0017377
GO:0014706	striated muscle tissue development	biological_process	1.247e-05	0.0017402
GO:0072578	neurotransmitter-gated ion channel clustering	biological_process	1.2668e-05	0.0017562
GO:0048589	developmental growth	biological_process	1.2849e-05	0.0017696
GO:0010975	regulation of neuron projection development	biological_process	1.2944e-05	0.0017711
GO:0032550	purine ribonucleoside binding	molecular_function	1.3689e-05	0.001861
GO:0046483	heterocycle metabolic process	biological_process	1.4216e-05	0.0019203
GO:0001883	purine nucleoside binding	molecular_function	1.4567e-05	0.0019343
GO:0032549	ribonucleoside binding	molecular_function	1.4567e-05	0.0019343
GO:0023051	regulation of signaling	biological_process	1.4595e-05	0.0019343
GO:0006796	phosphate-containing compound metabolic process	biological_process	1.4926e-05	0.0019658
GO:0000988	transcription factor activity, protein binding	molecular_function	1.52e-05	0.0019894
GO:0030336	negative regulation of cell migration	biological_process	1.544e-05	0.0020084
GO:0010605	negative regulation of macromolecule metabolic process	biological_process	1.5564e-05	0.002012
GO:0060429	epithelium development	biological_process	1.6011e-05	0.0020572
GO:0010769	regulation of cell morphogenesis involved in differentiation	biological_process	1.7053e-05	0.0021778
GO:0001882	nucleoside binding	molecular_function	1.7174e-05	0.00218
GO:0010629	negative regulation of gene expression	biological_process	1.7535e-05	0.0022126
GO:0035639	purine ribonucleoside triphosphate binding	molecular_function	1.7863e-05	0.0022393
GO:0040013	negative regulation of locomotion	biological_process	1.796e-05	0.0022393
GO:2000113	negative regulation of cellular macromolecule biosynthetic process	biological_process	1.9137e-05	0.0023721
GO:0031399	regulation of protein modification process	biological_process	1.9398e-05	0.0023904
GO:0032879	regulation of localization	biological_process	2.1332e-05	0.0026134
GO:1902531	regulation of intracellular signal transduction	biological_process	2.211e-05	0.0026931
GO:0001525	angiogenesis	biological_process	2.2416e-05	0.0027146
GO:0040007	growth	biological_process	2.2635e-05	0.0027184
GO:0032501	multicellular organismal process	biological_process	2.2739e-05	0.0027184
GO:0031325	positive regulation of cellular metabolic process	biological_process	2.2834e-05	0.0027184
GO:1900239	regulation of phenotypic switching	biological_process	2.3333e-05	0.0027622
GO:1901360	organic cyclic compound metabolic process	biological_process	2.3898e-05	0.0028133
GO:0097061	dendritic spine organization	biological_process	2.4118e-05	0.0028234
GO:0010631	epithelial cell migration	biological_process	2.6609e-05	0.0030978
GO:0060998	regulation of dendritic spine development	biological_process	2.7045e-05	0.0031313
GO:0010646	regulation of cell communication	biological_process	2.855e-05	0.0032706
GO:0043565	sequence-specific DNA binding	molecular_function	2.8558e-05	0.0032706
GO:0007264	small GTPase mediated signal transduction	biological_process	2.8986e-05	0.0032863
GO:0031324	negative regulation of cellular metabolic process	biological_process	2.9135e-05	0.0032863
GO:0035295	tube development	biological_process	2.9164e-05	0.0032863
GO:0090132	epithelium migration	biological_process	2.9907e-05	0.0033522
GO:1901626	regulation of postsynaptic membrane organization	biological_process	3.0532e-05	0.0034041
GO:0090130	tissue migration	biological_process	3.3567e-05	0.0037033
GO:2000146	negative regulation of cell motility	biological_process	3.3567e-05	0.0037033
GO:0016310	phosphorylation	biological_process	3.4101e-05	0.0037426
GO:0016358	dendrite development	biological_process	3.4798e-05	0.0037992
GO:0007265	Ras protein signal transduction	biological_process	3.5203e-05	0.0038238
GO:0048583	regulation of response to stimulus	biological_process	3.5418e-05	0.0038273
GO:0044707	single-multicellular organism process	biological_process	3.5918e-05	0.0038616
GO:0061001	regulation of dendritic spine morphogenesis	biological_process	3.6439e-05	0.0038976
GO:0000122	negative regulation of transcription from RNA polymerase II promoter	biological_process	3.7755e-05	0.0040017
GO:0007417	central nervous system development	biological_process	3.8868e-05	0.0040951
GO:0043227	membrane-bounded organelle	cellular_component	4.0093e-05	0.0042032
GO:0001941	postsynaptic membrane organization	biological_process	4.176e-05	0.0043563
GO:0022604	regulation of cell morphogenesis	biological_process	4.2375e-05	0.0043987
GO:1902107	positive regulation of leukocyte differentiation	biological_process	4.3767e-05	0.0045209
GO:0097060	synaptic membrane	cellular_component	4.5075e-05	0.0046333
GO:0048732	gland development	biological_process	4.5961e-05	0.0047014
GO:0061003	positive regulation of dendritic spine morphogenesis	biological_process	4.6506e-05	0.0047342
GO:0051241	negative regulation of multicellular organismal process	biological_process	4.9543e-05	0.0050191
GO:0044700	single organism signaling	biological_process	4.9982e-05	0.0050393
GO:0019220	regulation of phosphate metabolic process	biological_process	5.0616e-05	0.0050789
GO:0048813	dendrite morphogenesis	biological_process	5.4569e-05	0.0054496
GO:0051174	regulation of phosphorus metabolic process	biological_process	5.5752e-05	0.0055415
GO:0023052	signaling	biological_process	5.6804e-05	0.0056196
GO:0045934	negative regulation of nucleobase-containing compound metabolic process	biological_process	5.7894e-05	0.0057006
GO:0000982	transcription factor activity, RNA polymerase II core promoter proximal region sequence-specific binding	molecular_function	5.8607e-05	0.0057325
GO:0010604	positive regulation of macromolecule metabolic process	biological_process	5.8762e-05	0.0057325
GO:0010976	positive regulation of neuron projection development	biological_process	6.3061e-05	0.0061236
GO:0009719	response to endogenous stimulus	biological_process	6.7209e-05	0.0064913
GO:0010558	negative regulation of macromolecule biosynthetic process	biological_process	6.7464e-05	0.0064913
GO:2000145	regulation of cell motility	biological_process	6.9688e-05	0.0066749
GO:0016043	cellular component organization	biological_process	7.0513e-05	0.0067233
GO:0051172	negative regulation of nitrogen compound metabolic process	biological_process	7.0924e-05	0.0067321
GO:0007154	cell communication	biological_process	7.4279e-05	0.0070188
GO:0031252	cell leading edge	cellular_component	7.6047e-05	0.0071539
GO:0042802	identical protein binding	molecular_function	7.8574e-05	0.0073587
GO:0061564	axon development	biological_process	7.9472e-05	0.0074098
GO:0000902	cell morphogenesis	biological_process	8.1959e-05	0.0076081
GO:0031327	negative regulation of cellular biosynthetic process	biological_process	8.3467e-05	0.0077104
GO:0031346	positive regulation of cell projection organization	biological_process	8.3793e-05	0.0077104
GO:0051240	positive regulation of multicellular organismal process	biological_process	8.5249e-05	0.0078103
GO:0060322	head development	biological_process	8.6214e-05	0.0078645
GO:0036166	phenotypic switching	biological_process	9.1337e-05	0.0082675
GO:0009890	negative regulation of biosynthetic process	biological_process	9.1417e-05	0.0082675
GO:0009893	positive regulation of metabolic process	biological_process	9.2124e-05	0.0082959
GO:0030334	regulation of cell migration	biological_process	9.2568e-05	0.0083004
GO:0050807	regulation of synapse organization	biological_process	9.3121e-05	0.0083146
GO:0045596	negative regulation of cell differentiation	biological_process	9.3721e-05	0.0083328
GO:0060996	dendritic spine development	biological_process	9.6699e-05	0.0085615
GO:0032990	cell part morphogenesis	biological_process	0.00010201	0.0089942
GO:1900006	positive regulation of dendrite development	biological_process	0.00011373	0.0099856
GO:0043005	neuron projection	cellular_component	0.00011642	0.010155
GO:0048858	cell projection morphogenesis	biological_process	0.00011662	0.010155
GO:0000987	core promoter proximal region sequence-specific DNA binding	molecular_function	0.00011913	0.010288
GO:0001159	core promoter proximal region DNA binding	molecular_function	0.00011913	0.010288
GO:0090287	regulation of cellular response to growth factor stimulus	biological_process	0.00012169	0.010466
GO:0040012	regulation of locomotion	biological_process	0.00012586	0.010781
GO:0010770	positive regulation of cell morphogenesis involved in differentiation	biological_process	0.00012939	0.011039
GO:0050773	regulation of dendrite development	biological_process	0.00013306	0.011305
GO:0016070	RNA metabolic process	biological_process	0.00013646	0.011538
GO:0001932	regulation of protein phosphorylation	biological_process	0.00013689	0.011538
GO:0098794	postsynapse	cellular_component	0.00013775	0.011565
GO:0050794	regulation of cellular process	biological_process	0.00013875	0.011602
GO:0030695	GTPase regulator activity	molecular_function	0.00014208	0.011833
GO:0070848	response to growth factor	biological_process	0.00014323	0.011882
GO:0007409	axonogenesis	biological_process	0.00014405	0.011904
GO:0005543	phospholipid binding	molecular_function	0.00014488	0.011926
GO:0048568	embryonic organ development	biological_process	0.00014789	0.012097
GO:0008283	cell proliferation	biological_process	0.00014812	0.012097
GO:0071944	cell periphery	cellular_component	0.00015327	0.01247
GO:1903708	positive regulation of hemopoiesis	biological_process	0.0001546	0.01253
GO:0000978	RNA polymerase II core promoter proximal region sequence-specific DNA binding	molecular_function	0.00016353	0.013203
GO:0005886	plasma membrane	cellular_component	0.00016767	0.013485
GO:0003677	DNA binding	molecular_function	0.00016836	0.013486
GO:0005634	nucleus	cellular_component	0.00016996	0.013486
GO:0001501	skeletal system development	biological_process	0.0001702	0.013486
GO:1901342	regulation of vasculature development	biological_process	0.00017024	0.013486
GO:0090090	negative regulation of canonical Wnt signaling pathway	biological_process	0.00017803	0.01405
GO:0043113	receptor clustering	biological_process	0.00018217	0.014323
GO:0005096	GTPase activator activity	molecular_function	0.00018399	0.014413
GO:0061061	muscle structure development	biological_process	0.00018952	0.014791
GO:0048738	cardiac muscle tissue development	biological_process	0.0001938	0.015069
GO:0045666	positive regulation of neuron differentiation	biological_process	0.00019762	0.01531
GO:0098815	modulation of excitatory postsynaptic potential	biological_process	0.00020014	0.01542
GO:0090304	nucleic acid metabolic process	biological_process	0.00020079	0.01542
GO:0003690	double-stranded DNA binding	molecular_function	0.00020123	0.01542
GO:0051128	regulation of cellular component organization	biological_process	0.00020879	0.015941
GO:0071363	cellular response to growth factor stimulus	biological_process	0.0002141	0.01625
GO:0044267	cellular protein metabolic process	biological_process	0.00021504	0.01625
GO:0016301	kinase activity	molecular_function	0.00021515	0.01625
GO:0046068	cGMP metabolic process	biological_process	0.0002338	0.017532
GO:0060324	face development	biological_process	0.0002338	0.017532
GO:0031328	positive regulation of cellular biosynthetic process	biological_process	0.00024096	0.01796
GO:0010720	positive regulation of cell development	biological_process	0.0002412	0.01796
GO:0046872	metal ion binding	molecular_function	0.00025371	0.018801
GO:0030099	myeloid cell differentiation	biological_process	0.00025429	0.018801
GO:0097458	neuron part	cellular_component	0.00025665	0.018909
GO:0009891	positive regulation of biosynthetic process	biological_process	0.00026465	0.019431
GO:0010594	regulation of endothelial cell migration	biological_process	0.00027225	0.019919
GO:0098589	membrane region	cellular_component	0.0002867	0.020905
GO:0001077	transcriptional activator activity, RNA polymerase II core promoter proximal region sequence-specific binding	molecular_function	0.00029631	0.021495
GO:0010171	body morphogenesis	biological_process	0.00029684	0.021495
GO:0032989	cellular component morphogenesis	biological_process	0.00029848	0.02154
GO:0016773	phosphotransferase activity, alcohol group as acceptor	molecular_function	0.0003097	0.022273
GO:0023057	negative regulation of signaling	biological_process	0.00034036	0.024395
GO:0071840	cellular component organization or biogenesis	biological_process	0.00034229	0.02445
GO:0042325	regulation of phosphorylation	biological_process	0.00035261	0.025018
GO:0051173	positive regulation of nitrogen compound metabolic process	biological_process	0.00035262	0.025018
GO:0001012	RNA polymerase II regulatory region DNA binding	molecular_function	0.00036226	0.025616
GO:0060997	dendritic spine morphogenesis	biological_process	0.00037312	0.026295
GO:0043231	intracellular membrane-bounded organelle	cellular_component	0.00037776	0.026533
GO:0044710	single-organism metabolic process	biological_process	0.00037901	0.026533
GO:0097106	postsynaptic density organization	biological_process	0.00038665	0.026979
GO:0043169	cation binding	molecular_function	0.00039694	0.027605
GO:0042127	regulation of cell proliferation	biological_process	0.00039918	0.027669
GO:0035239	tube morphogenesis	biological_process	0.0004049	0.027904
GO:0071495	cellular response to endogenous stimulus	biological_process	0.00040521	0.027904
GO:0065009	regulation of molecular function	biological_process	0.00041761	0.028664
GO:0045629	negative regulation of T-helper 2 cell differentiation	biological_process	0.00043742	0.029638
GO:0060751	branch elongation involved in mammary gland duct branching	biological_process	0.00043742	0.029638
GO:0097113	AMPA glutamate receptor clustering	biological_process	0.00043742	0.029638
GO:0097114	NMDA glutamate receptor clustering	biological_process	0.00043742	0.029638
GO:0045893	positive regulation of transcription, DNA-templated	biological_process	0.00045497	0.03063
GO:1903508	positive regulation of nucleic acid-templated transcription	biological_process	0.00045497	0.03063
GO:0050775	positive regulation of dendrite morphogenesis	biological_process	0.00046004	0.030873
GO:0010648	negative regulation of cell communication	biological_process	0.00046554	0.031047
GO:1902105	regulation of leukocyte differentiation	biological_process	0.00046559	0.031047
GO:0050789	regulation of biological process	biological_process	0.00048247	0.031981
GO:0007420	brain development	biological_process	0.00048263	0.031981
GO:0007166	cell surface receptor signaling pathway	biological_process	0.00048746	0.0322
GO:0009790	embryo development	biological_process	0.00048934	0.032223
GO:0003401	axis elongation	biological_process	0.00050272	0.032802
GO:0071514	genetic imprinting	biological_process	0.00050272	0.032802
GO:1902680	positive regulation of RNA biosynthetic process	biological_process	0.00050479	0.032802
GO:0048522	positive regulation of cellular process	biological_process	0.00050522	0.032802
GO:0048585	negative regulation of response to stimulus	biological_process	0.00050591	0.032802
GO:0098590	plasma membrane region	cellular_component	0.00050796	0.032833
GO:0006544	glycine metabolic process	biological_process	0.0005291	0.034025
GO:0060562	epithelial tube morphogenesis	biological_process	0.00052962	0.034025
GO:0010557	positive regulation of macromolecule biosynthetic process	biological_process	0.00053621	0.034343
GO:0000976	transcription regulatory region sequence-specific DNA binding	molecular_function	0.00054837	0.035016
GO:0008047	enzyme activator activity	molecular_function	0.0005737	0.036507
GO:0045944	positive regulation of transcription from RNA polymerase II promoter	biological_process	0.00057518	0.036507
GO:0045785	positive regulation of cell adhesion	biological_process	0.00059107	0.037402
GO:0050770	regulation of axonogenesis	biological_process	0.00059606	0.037605
GO:0000977	RNA polymerase II regulatory region sequence-specific DNA binding	molecular_function	0.00061606	0.038751
GO:0060589	nucleoside-triphosphatase regulator activity	molecular_function	0.00062974	0.039494
GO:0048814	regulation of dendrite morphogenesis	biological_process	0.00063709	0.039836
GO:0048598	embryonic morphogenesis	biological_process	0.00064615	0.040283
GO:0003300	cardiac muscle hypertrophy	biological_process	0.00066344	0.041239
GO:0008284	positive regulation of cell proliferation	biological_process	0.00068426	0.042408
GO:0005089	Rho guanyl-nucleotide exchange factor activity	molecular_function	0.00070219	0.043265
GO:0045843	negative regulation of striated muscle tissue development	biological_process	0.00070219	0.043265
GO:0032793	positive regulation of CREB transcription factor activity	biological_process	0.00070524	0.043326
GO:0016740	transferase activity	molecular_function	0.00071498	0.043797
GO:0035023	regulation of Rho protein signal transduction	biological_process	0.00071818	0.043865
GO:0009967	positive regulation of signal transduction	biological_process	0.00073332	0.04466
GO:0072089	stem cell proliferation	biological_process	0.00074342	0.045145
GO:0048562	embryonic organ morphogenesis	biological_process	0.00074682	0.045221
GO:0097688	glutamate receptor clustering	biological_process	0.0007492	0.045235
GO:0016202	regulation of striated muscle tissue development	biological_process	0.00076203	0.045757
GO:0035091	phosphatidylinositol binding	molecular_function	0.00076721	0.045757
GO:0010563	negative regulation of phosphorus metabolic process	biological_process	0.00076962	0.045757
GO:0045936	negative regulation of phosphate metabolic process	biological_process	0.00076962	0.045757
GO:0010562	positive regulation of phosphorus metabolic process	biological_process	0.00077087	0.045757
GO:0045937	positive regulation of phosphate metabolic process	biological_process	0.00077087	0.045757
GO:0048518	positive regulation of biological process	biological_process	0.00079182	0.046869
GO:0000975	regulatory region DNA binding	molecular_function	0.00079909	0.047035
GO:0044212	transcription regulatory region DNA binding	molecular_function	0.00079909	0.047035
GO:0030424	axon	cellular_component	0.00080331	0.047151
GO:0045211	postsynaptic membrane	cellular_component	0.0008075	0.047211
GO:0044057	regulation of system process	biological_process	0.00081668	0.047211
GO:0001605	adrenomedullin receptor activity	molecular_function	0.00081777	0.047211
GO:0001733	galactosylceramide sulfotransferase activity	molecular_function	0.00081777	0.047211
GO:0008459	chondroitin 6-sulfotransferase activity	molecular_function	0.00081777	0.047211
GO:0051878	lateral element assembly	biological_process	0.00081777	0.047211
GO:0072091	regulation of stem cell proliferation	biological_process	0.00082363	0.047242
GO:0051130	positive regulation of cellular component organization	biological_process	0.00082417	0.047242
GO:0002573	myeloid leukocyte differentiation	biological_process	0.00082503	0.047242
GO:0000165	MAPK cascade	biological_process	0.00084253	0.048095
GO:0060541	respiratory system development	biological_process	0.00084449	0.048095
GO:0010467	gene expression	biological_process	0.00085141	0.048326
GO:0048635	negative regulation of muscle organ development	biological_process	0.00085313	0.048326
GO:0014897	striated muscle hypertrophy	biological_process	0.00085704	0.048417
GO:0033036	macromolecule localization	biological_process	0.00086397	0.048678
GO:0001067	regulatory region nucleic acid binding	molecular_function	0.0008721	0.049005
GO:1901861	regulation of muscle tissue development	biological_process	0.00090486	0.050711
GO:0009968	negative regulation of signal transduction	biological_process	0.00092063	0.051457
GO:1901862	negative regulation of muscle tissue development	biological_process	0.00093779	0.052147
GO:0002009	morphogenesis of an epithelium	biological_process	0.00093792	0.052147
GO:0031401	positive regulation of protein modification process	biological_process	0.00095671	0.052939
GO:0048634	regulation of muscle organ development	biological_process	0.00095719	0.052939
GO:0007610	behavior	biological_process	0.0009604	0.052978
GO:0043009	chordate embryonic development	biological_process	0.00098736	0.054323
GO:0043566	structure-specific DNA binding	molecular_function	0.00099432	0.054563
GO:0065007	biological regulation	biological_process	0.0010039	0.054848
GO:0001570	vasculogenesis	biological_process	0.0010099	0.054848
GO:0014896	muscle hypertrophy	biological_process	0.0010099	0.054848
GO:0060078	regulation of postsynaptic membrane potential	biological_process	0.0010099	0.054848
GO:0045935	positive regulation of nucleobase-containing compound metabolic process	biological_process	0.0010166	0.055068
GO:0045765	regulation of angiogenesis	biological_process	0.001052	0.056838
GO:0007266	Rho protein signal transduction	biological_process	0.0011296	0.060878
GO:0016049	cell growth	biological_process	0.001137	0.061121
GO:0001228	transcriptional activator activity, RNA polymerase II transcription regulatory region sequence-specific binding	molecular_function	0.001164	0.062256
GO:0042692	muscle cell differentiation	biological_process	0.001164	0.062256
GO:0007423	sensory organ development	biological_process	0.0011843	0.063178
GO:0071559	response to transforming growth factor beta	biological_process	0.0011905	0.063349
GO:0030111	regulation of Wnt signaling pathway	biological_process	0.0011961	0.063488
GO:0023014	signal transduction by protein phosphorylation	biological_process	0.001231	0.065108
GO:0010595	positive regulation of endothelial cell migration	biological_process	0.0012328	0.065108
GO:0098562	cytoplasmic side of membrane	cellular_component	0.0012518	0.065894
GO:0009792	embryo development ending in birth or egg hatching	biological_process	0.001254	0.065894
GO:0004672	protein kinase activity	molecular_function	0.0012853	0.067205
GO:0030425	dendrite	cellular_component	0.0012853	0.067205
GO:0043405	regulation of MAP kinase activity	biological_process	0.0013082	0.068232
GO:0001934	positive regulation of protein phosphorylation	biological_process	0.001333	0.069354
GO:0010628	positive regulation of gene expression	biological_process	0.0013455	0.069833
GO:0051254	positive regulation of RNA metabolic process	biological_process	0.0013907	0.072
GO:0031226	intrinsic component of plasma membrane	cellular_component	0.0014173	0.073201
GO:0043408	regulation of MAPK cascade	biological_process	0.0014232	0.073324
GO:0090257	regulation of muscle system process	biological_process	0.0014512	0.074583
GO:0030324	lung development	biological_process	0.0014662	0.075057
GO:0060079	excitatory postsynaptic potential	biological_process	0.0014675	0.075057
GO:0043371	negative regulation of CD4-positive, alpha-beta T cell differentiation	biological_process	0.0014767	0.07516
GO:0045623	negative regulation of T-helper cell differentiation	biological_process	0.0014767	0.07516
GO:0021602	cranial nerve morphogenesis	biological_process	0.0014879	0.075189
GO:0032232	negative regulation of actin filament bundle assembly	biological_process	0.0014879	0.075189
GO:2000463	positive regulation of excitatory postsynaptic potential	biological_process	0.0014879	0.075189
GO:0008104	protein localization	biological_process	0.00151	0.075996
GO:1903706	regulation of hemopoiesis	biological_process	0.0015111	0.075996
GO:0048729	tissue morphogenesis	biological_process	0.0015295	0.076739
GO:0060560	developmental growth involved in morphogenesis	biological_process	0.0015351	0.076836
GO:0008134	transcription factor binding	molecular_function	0.0015449	0.077141
GO:0008289	lipid binding	molecular_function	0.0015508	0.077256
GO:0032268	regulation of cellular protein metabolic process	biological_process	0.0015608	0.077567
GO:0002763	positive regulation of myeloid leukocyte differentiation	biological_process	0.001578	0.078238
GO:0007626	locomotory behavior	biological_process	0.0016505	0.081643
GO:0022409	positive regulation of cell-cell adhesion	biological_process	0.0016796	0.082691
GO:0030323	respiratory tube development	biological_process	0.0016796	0.082691
GO:0051146	striated muscle cell differentiation	biological_process	0.001719	0.083828
GO:0072001	renal system development	biological_process	0.001719	0.083828
GO:0009898	cytoplasmic side of plasma membrane	cellular_component	0.0017201	0.083828
GO:0097119	postsynaptic density protein 95 clustering	biological_process	0.0017225	0.083828
GO:1903799	negative regulation of production of miRNAs involved in gene silencing by miRNA	biological_process	0.0017225	0.083828
GO:0030278	regulation of ossification	biological_process	0.0017562	0.08527
GO:0016772	transferase activity, transferring phosphorus-containing groups	molecular_function	0.0017627	0.085387
GO:0006470	protein dephosphorylation	biological_process	0.0017858	0.086306
GO:0051090	regulation of sequence-specific DNA binding transcription factor activity	biological_process	0.0018065	0.087111
GO:0030852	regulation of granulocyte differentiation	biological_process	0.0018285	0.087966
GO:0044444	cytoplasmic part	cellular_component	0.0018456	0.088587
GO:0032279	asymmetric synapse	cellular_component	0.0018724	0.089671
GO:0007167	enzyme linked receptor protein signaling pathway	biological_process	0.0018839	0.089844
GO:0042327	positive regulation of phosphorylation	biological_process	0.0018845	0.089844
GO:0031663	lipopolysaccharide-mediated signaling pathway	biological_process	0.0018987	0.090315
GO:2000027	regulation of organ morphogenesis	biological_process	0.001932	0.09169
GO:0012505	endomembrane system	cellular_component	0.0019637	0.092987
GO:0001935	endothelial cell proliferation	biological_process	0.0020995	0.098348
GO:0042826	histone deacetylase binding	molecular_function	0.0020995	0.098348
GO:0051668	localization within membrane	biological_process	0.0020995	0.098348
GO:0000271	polysaccharide biosynthetic process	biological_process	0.0021003	0.098348
GO:0030971	receptor tyrosine kinase binding	molecular_function	0.0021003	0.098348
GO:0061448	connective tissue development	biological_process	0.0022066	0.10307
GO:0032526	response to retinoic acid	biological_process	0.0022108	0.10307
GO:0046325	negative regulation of glucose import	biological_process	0.0022343	0.10393
GO:0044877	macromolecular complex binding	molecular_function	0.0022497	0.10442
GO:0043933	macromolecular complex subunit organization	biological_process	0.0022884	0.1057
GO:0050769	positive regulation of neurogenesis	biological_process	0.0022916	0.1057
GO:0007156	homophilic cell adhesion via plasma membrane adhesion molecules	biological_process	0.0022925	0.1057
GO:0003006	developmental process involved in reproduction	biological_process	0.0023243	0.10694
GO:0021545	cranial nerve development	biological_process	0.0023706	0.10708
GO:0002761	regulation of myeloid leukocyte differentiation	biological_process	0.0023771	0.10708
GO:0000802	transverse filament	cellular_component	0.0024067	0.10708
GO:0005146	leukemia inhibitory factor receptor binding	molecular_function	0.0024067	0.10708
GO:0019254	carnitine metabolic process, CoA-linked	biological_process	0.0024067	0.10708
GO:0060988	lipid tube assembly	biological_process	0.0024067	0.10708
GO:0061152	trachea submucosa development	biological_process	0.0024067	0.10708
GO:0061153	trachea gland development	biological_process	0.0024067	0.10708
GO:2000828	regulation of parathyroid hormone secretion	biological_process	0.0024067	0.10708
GO:0051961	negative regulation of nervous system development	biological_process	0.0024075	0.10708
GO:0002934	desmosome organization	biological_process	0.0024087	0.10708
GO:0016846	carbon-sulfur lyase activity	molecular_function	0.0024087	0.10708
GO:0030853	negative regulation of granulocyte differentiation	biological_process	0.0024087	0.10708
GO:0030854	positive regulation of granulocyte differentiation	biological_process	0.0024087	0.10708
GO:0090209	negative regulation of triglyceride metabolic process	biological_process	0.0024087	0.10708
GO:1903909	regulation of receptor clustering	biological_process	0.0024087	0.10708
GO:0045202	synapse	cellular_component	0.002423	0.10746
GO:0043406	positive regulation of MAP kinase activity	biological_process	0.0024275	0.10746
GO:0005976	polysaccharide metabolic process	biological_process	0.0024544	0.10843
GO:0045444	fat cell differentiation	biological_process	0.0024811	0.10937
GO:0045637	regulation of myeloid cell differentiation	biological_process	0.0025371	0.11116
GO:0008285	negative regulation of cell proliferation	biological_process	0.0025375	0.11116
GO:0030155	regulation of cell adhesion	biological_process	0.0025375	0.11116
GO:0016570	histone modification	biological_process	0.0025868	0.11309
GO:0006810	transport	biological_process	0.0026112	0.11392
GO:0006023	aminoglycan biosynthetic process	biological_process	0.0026372	0.11482
GO:0010033	response to organic substance	biological_process	0.0026965	0.11699
GO:0046639	negative regulation of alpha-beta T cell differentiation	biological_process	0.0026982	0.11699
GO:0050790	regulation of catalytic activity	biological_process	0.0027724	0.11962
GO:0031400	negative regulation of protein modification process	biological_process	0.0027725	0.11962
GO:0008013	beta-catenin binding	molecular_function	0.0027816	0.11962
GO:0043534	blood vessel endothelial cell migration	biological_process	0.0027816	0.11962
GO:0003012	muscle system process	biological_process	0.0028406	0.12175
GO:0007517	muscle organ development	biological_process	0.0028426	0.12175
GO:1901566	organonitrogen compound biosynthetic process	biological_process	0.0028724	0.12277
GO:0031012	extracellular matrix	cellular_component	0.0029019	0.12378
GO:0071560	cellular response to transforming growth factor beta stimulus	biological_process	0.0029287	0.12467
GO:0007422	peripheral nervous system development	biological_process	0.0029934	0.12655
GO:0048146	positive regulation of fibroblast proliferation	biological_process	0.0029934	0.12655
GO:0001936	regulation of endothelial cell proliferation	biological_process	0.0029953	0.12655
GO:0036477	somatodendritic compartment	cellular_component	0.0029969	0.12655
GO:0055007	cardiac muscle cell differentiation	biological_process	0.0030206	0.1273
GO:0022607	cellular component assembly	biological_process	0.003091	0.13001
GO:1904018	positive regulation of vasculature development	biological_process	0.0031949	0.13347
GO:0045582	positive regulation of T cell differentiation	biological_process	0.0032218	0.13347
GO:2000648	positive regulation of stem cell proliferation	biological_process	0.0032218	0.13347
GO:0005605	basal lamina	cellular_component	0.003224	0.13347
GO:0008483	transaminase activity	molecular_function	0.003224	0.13347
GO:0030325	adrenal gland development	biological_process	0.003224	0.13347
GO:0048339	paraxial mesoderm development	biological_process	0.003224	0.13347
GO:0060602	branch elongation of an epithelium	biological_process	0.003224	0.13347
GO:0048641	regulation of skeletal muscle tissue development	biological_process	0.0032563	0.13454
GO:0001655	urogenital system development	biological_process	0.0032642	0.1346
GO:0051962	positive regulation of nervous system development	biological_process	0.003304	0.13598
GO:0055002	striated muscle cell development	biological_process	0.0033538	0.13765
GO:0010632	regulation of epithelial cell migration	biological_process	0.0033575	0.13765
GO:1901137	carbohydrate derivative biosynthetic process	biological_process	0.0034151	0.13974
GO:0042803	protein homodimerization activity	molecular_function	0.0034296	0.14006
GO:0051234	establishment of localization	biological_process	0.0035023	0.14275
GO:1901135	carbohydrate derivative metabolic process	biological_process	0.0035558	0.14419
GO:0044456	synapse part	cellular_component	0.0035671	0.14419
GO:0032270	positive regulation of cellular protein metabolic process	biological_process	0.003571	0.14419
GO:0035064	methylated histone binding	molecular_function	0.0035724	0.14419
GO:0009152	purine ribonucleotide biosynthetic process	biological_process	0.0035761	0.14419
GO:0010001	glial cell differentiation	biological_process	0.0035788	0.14419
GO:0046661	male sex differentiation	biological_process	0.0036093	0.14514
GO:0072009	nephron epithelium development	biological_process	0.003626	0.14554
GO:0045598	regulation of fat cell differentiation	biological_process	0.0037959	0.15198
GO:0051246	regulation of protein metabolic process	biological_process	0.0038126	0.15198
GO:0010829	negative regulation of glucose transport	biological_process	0.0038155	0.15198
GO:2000647	negative regulation of stem cell proliferation	biological_process	0.0038155	0.15198
GO:0002066	columnar/cuboidal epithelial cell development	biological_process	0.0038346	0.15246
GO:0048638	regulation of developmental growth	biological_process	0.0038623	0.15316
GO:0043112	receptor metabolic process	biological_process	0.0038691	0.15316
GO:0003682	chromatin binding	molecular_function	0.0038741	0.15316
GO:1902578	single-organism localization	biological_process	0.0039414	0.15553
GO:0000981	RNA polymerase II transcription factor activity, sequence-specific DNA binding	molecular_function	0.0039559	0.15562
GO:0034613	cellular protein localization	biological_process	0.0039583	0.15562
GO:0055017	cardiac muscle tissue growth	biological_process	0.0039815	0.15623
GO:0014069	postsynaptic density	cellular_component	0.0040189	0.15741
GO:0048608	reproductive structure development	biological_process	0.0040814	0.15906
GO:0042063	gliogenesis	biological_process	0.0040838	0.15906
GO:0043087	regulation of GTPase activity	biological_process	0.0040838	0.15906
GO:0090092	regulation of transmembrane receptor protein serine/threonine kinase signaling pathway	biological_process	0.0042175	0.16388
GO:0008484	sulfuric ester hydrolase activity	molecular_function	0.0042312	0.16388
GO:0060965	negative regulation of gene silencing by miRNA	biological_process	0.0042312	0.16388
GO:0031256	leading edge membrane	cellular_component	0.0042385	0.16388
GO:0035567	non-canonical Wnt signaling pathway	biological_process	0.0043198	0.16672
GO:0032459	regulation of protein oligomerization	biological_process	0.0043438	0.16703
GO:0060325	face morphogenesis	biological_process	0.0043438	0.16703
GO:0005794	Golgi apparatus	cellular_component	0.0043931	0.16862
GO:0048534	hematopoietic or lymphoid organ development	biological_process	0.0044382	0.16965
GO:0016769	transferase activity, transferring nitrogenous groups	molecular_function	0.0044763	0.16965
GO:0030552	cAMP binding	molecular_function	0.0044763	0.16965
GO:0060216	definitive hemopoiesis	biological_process	0.0044763	0.16965
GO:0065005	protein-lipid complex assembly	biological_process	0.0044763	0.16965
GO:1902895	positive regulation of pri-miRNA transcription from RNA polymerase II promoter	biological_process	0.0044763	0.16965
GO:2000050	regulation of non-canonical Wnt signaling pathway	biological_process	0.0044763	0.16965
GO:0061458	reproductive system development	biological_process	0.0045512	0.17158
GO:0033555	multicellular organismal response to stress	biological_process	0.0045599	0.17158
GO:0046634	regulation of alpha-beta T cell activation	biological_process	0.0045599	0.17158
GO:1902106	negative regulation of leukocyte differentiation	biological_process	0.0045599	0.17158
GO:0050673	epithelial cell proliferation	biological_process	0.0045913	0.17199
GO:0070727	cellular macromolecule localization	biological_process	0.0046039	0.17199
GO:0003714	transcription corepressor activity	molecular_function	0.0046532	0.17199
GO:0050870	positive regulation of T cell activation	biological_process	0.0046532	0.17199
GO:0009260	ribonucleotide biosynthetic process	biological_process	0.004678	0.17199
GO:0000711	meiotic DNA repair synthesis	biological_process	0.004722	0.17199
GO:0005001	transmembrane receptor protein tyrosine phosphatase activity	molecular_function	0.004722	0.17199
GO:0005030	neurotrophin receptor activity	molecular_function	0.004722	0.17199
GO:0006189	'de novo' IMP biosynthetic process	biological_process	0.004722	0.17199
GO:0006564	L-serine biosynthetic process	biological_process	0.004722	0.17199
GO:0007296	vitellogenesis	biological_process	0.004722	0.17199
GO:0019198	transmembrane receptor protein phosphatase activity	molecular_function	0.004722	0.17199
GO:0031581	hemidesmosome assembly	biological_process	0.004722	0.17199
GO:0038026	reelin-mediated signaling pathway	biological_process	0.004722	0.17199
GO:0048861	leukemia inhibitory factor signaling pathway	biological_process	0.004722	0.17199
GO:0050694	galactose 3-O-sulfotransferase activity	molecular_function	0.004722	0.17199
GO:0070326	very-low-density lipoprotein particle receptor binding	molecular_function	0.004722	0.17199
GO:1902897	regulation of postsynaptic density protein 95 clustering	biological_process	0.004722	0.17199
GO:0000060	protein import into nucleus, translocation	biological_process	0.004734	0.17199
GO:0008146	sulfotransferase activity	molecular_function	0.004734	0.17199
GO:0030900	forebrain development	biological_process	0.0047739	0.17314
GO:0005887	integral component of plasma membrane	cellular_component	0.0048126	0.17425
GO:1901564	organonitrogen compound metabolic process	biological_process	0.0048966	0.17698
GO:0048588	developmental cell growth	biological_process	0.0049457	0.17845
GO:0006164	purine nucleotide biosynthetic process	biological_process	0.0050391	0.18151
GO:0050679	positive regulation of epithelial cell proliferation	biological_process	0.0050902	0.18304
GO:0010463	mesenchymal cell proliferation	biological_process	0.0051766	0.18576
GO:0048642	negative regulation of skeletal muscle tissue development	biological_process	0.0052101	0.18576
GO:0060008	Sertoli cell differentiation	biological_process	0.0052101	0.18576
GO:0060065	uterus development	biological_process	0.0052101	0.18576
GO:2000515	negative regulation of CD4-positive, alpha-beta T cell activation	biological_process	0.0052101	0.18576
GO:0046390	ribose phosphate biosynthetic process	biological_process	0.0052279	0.18577
GO:0060070	canonical Wnt signaling pathway	biological_process	0.0052279	0.18577
GO:0005829	cytosol	cellular_component	0.005243	0.18599
GO:0030054	cell junction	cellular_component	0.0052827	0.18709
GO:0016829	lyase activity	molecular_function	0.0053207	0.18807
GO:0023056	positive regulation of signaling	biological_process	0.0053284	0.18807
GO:0051091	positive regulation of sequence-specific DNA binding transcription factor activity	biological_process	0.0053461	0.18816
GO:0040008	regulation of growth	biological_process	0.0053671	0.18816
GO:0016514	SWI/SNF complex	cellular_component	0.0053845	0.18816
GO:0045628	regulation of T-helper 2 cell differentiation	biological_process	0.0053845	0.18816
GO:0045651	positive regulation of macrophage differentiation	biological_process	0.0053845	0.18816
GO:0051152	positive regulation of smooth muscle cell differentiation	biological_process	0.0053845	0.18816
GO:0018105	peptidyl-serine phosphorylation	biological_process	0.0054085	0.18869
GO:0031253	cell projection membrane	cellular_component	0.0054189	0.18874
GO:0044765	single-organism transport	biological_process	0.0054619	0.18992
GO:0043025	neuronal cell body	cellular_component	0.0055385	0.19221
GO:0030516	regulation of axon extension	biological_process	0.005546	0.19221
GO:0016311	dephosphorylation	biological_process	0.0055765	0.19295
GO:0016782	transferase activity, transferring sulfur-containing groups	molecular_function	0.0056204	0.19391
GO:0001076	transcription factor activity, RNA polymerase II transcription factor binding	molecular_function	0.0056225	0.19391
GO:0050768	negative regulation of neurogenesis	biological_process	0.0057165	0.19662
GO:0051049	regulation of transport	biological_process	0.0057199	0.19662
GO:0035265	organ growth	biological_process	0.0058065	0.19922
GO:0009791	post-embryonic development	biological_process	0.0058145	0.19922
GO:0016569	covalent chromatin modification	biological_process	0.0058636	0.20058
GO:0045639	positive regulation of myeloid cell differentiation	biological_process	0.0059083	0.20109
GO:0060840	artery development	biological_process	0.0059083	0.20109
GO:0060993	kidney morphogenesis	biological_process	0.0059083	0.20109
GO:0016055	Wnt signaling pathway	biological_process	0.0059186	0.20109
GO:0042326	negative regulation of phosphorylation	biological_process	0.0059262	0.20109
GO:0050795	regulation of behavior	biological_process	0.0060049	0.20343
GO:0014904	myotube cell development	biological_process	0.0060463	0.20439
GO:0031345	negative regulation of cell projection organization	biological_process	0.0060622	0.20439
GO:0034112	positive regulation of homotypic cell-cell adhesion	biological_process	0.0060622	0.20439
GO:0048863	stem cell differentiation	biological_process	0.0061265	0.20622
GO:0008584	male gonad development	biological_process	0.0061579	0.20695
GO:0007389	pattern specification process	biological_process	0.0061839	0.20719
GO:0019538	protein metabolic process	biological_process	0.0061847	0.20719
GO:0050839	cell adhesion molecule binding	molecular_function	0.0062387	0.20867
GO:0051149	positive regulation of muscle cell differentiation	biological_process	0.0062884	0.21
GO:0001726	ruffle	cellular_component	0.0064306	0.21431
GO:0098772	molecular function regulator	molecular_function	0.0064379	0.21431
GO:0051247	positive regulation of protein metabolic process	biological_process	0.0064697	0.21503
GO:0046546	development of primary male sexual characteristics	biological_process	0.0065068	0.21592
GO:0003824	catalytic activity	molecular_function	0.0065172	0.21593
GO:0002520	immune system development	biological_process	0.0066841	0.2194
GO:0042093	T-helper cell differentiation	biological_process	0.0066864	0.2194
GO:0010596	negative regulation of endothelial cell migration	biological_process	0.0067051	0.2194
GO:0043370	regulation of CD4-positive, alpha-beta T cell differentiation	biological_process	0.0067051	0.2194
GO:0002829	negative regulation of type 2 immune response	biological_process	0.0067087	0.2194
GO:0035092	sperm chromatin condensation	biological_process	0.0067087	0.2194
GO:0060149	negative regulation of posttranscriptional gene silencing	biological_process	0.0067087	0.2194
GO:0060967	negative regulation of gene silencing by RNA	biological_process	0.0067087	0.2194
GO:0072522	purine-containing compound biosynthetic process	biological_process	0.0067158	0.2194
GO:0016568	chromatin modification	biological_process	0.0067268	0.21942
GO:0035051	cardiocyte differentiation	biological_process	0.0067619	0.22023
GO:0008406	gonad development	biological_process	0.0068502	0.22242
GO:0043393	regulation of protein binding	biological_process	0.0068502	0.22242
GO:0018107	peptidyl-threonine phosphorylation	biological_process	0.0068707	0.22263
GO:0030823	regulation of cGMP metabolic process	biological_process	0.0069098	0.22263
GO:0051150	regulation of smooth muscle cell differentiation	biological_process	0.0069098	0.22263
GO:0060117	auditory receptor cell development	biological_process	0.0069098	0.22263
GO:0090312	positive regulation of protein deacetylation	biological_process	0.0069098	0.22263
GO:0045844	positive regulation of striated muscle tissue development	biological_process	0.0069544	0.22305
GO:0048636	positive regulation of muscle organ development	biological_process	0.0069544	0.22305
GO:1990782	protein tyrosine kinase binding	molecular_function	0.0069544	0.22305
GO:0002065	columnar/cuboidal epithelial cell differentiation	biological_process	0.0070731	0.22544
GO:0007548	sex differentiation	biological_process	0.0070948	0.22544
GO:0072073	kidney epithelium development	biological_process	0.0070962	0.22544
GO:0001104	RNA polymerase II transcription cofactor activity	molecular_function	0.0071038	0.22544
GO:0030316	osteoclast differentiation	biological_process	0.0071038	0.22544
GO:0045621	positive regulation of lymphocyte differentiation	biological_process	0.0071038	0.22544
GO:0060419	heart growth	biological_process	0.0071038	0.22544
GO:1901293	nucleoside phosphate biosynthetic process	biological_process	0.0071484	0.22651
GO:0055001	muscle cell development	biological_process	0.0071757	0.2267
GO:1903039	positive regulation of leukocyte cell-cell adhesion	biological_process	0.0071757	0.2267
GO:0002294	CD4-positive, alpha-beta T cell differentiation involved in immune response	biological_process	0.007254	0.22814
GO:0009064	glutamine family amino acid metabolic process	biological_process	0.007254	0.22814
GO:0046637	regulation of alpha-beta T cell differentiation	biological_process	0.007254	0.22814
GO:0030855	epithelial cell differentiation	biological_process	0.0072786	0.22848
GO:0048584	positive regulation of response to stimulus	biological_process	0.0072865	0.22848
GO:0072088	nephron epithelium morphogenesis	biological_process	0.0074473	0.23252
GO:1901863	positive regulation of muscle tissue development	biological_process	0.0074473	0.23252
GO:0046631	alpha-beta T cell activation	biological_process	0.0074485	0.23252
GO:0003205	cardiac chamber development	biological_process	0.0074778	0.23309
GO:0045859	regulation of protein kinase activity	biological_process	0.0075024	0.23352
GO:0071900	regulation of protein serine/threonine kinase activity	biological_process	0.0075465	0.23443
GO:0003100	regulation of systemic arterial blood pressure by endothelin	biological_process	0.007721	0.23443
GO:0003164	His-Purkinje system development	biological_process	0.007721	0.23443
GO:0009448	gamma-aminobutyric acid metabolic process	biological_process	0.007721	0.23443
GO:0010571	positive regulation of nuclear cell cycle DNA replication	biological_process	0.007721	0.23443
GO:0021563	glossopharyngeal nerve development	biological_process	0.007721	0.23443
GO:0030284	estrogen receptor activity	molecular_function	0.007721	0.23443
GO:0033602	negative regulation of dopamine secretion	biological_process	0.007721	0.23443
GO:0034481	chondroitin sulfotransferase activity	molecular_function	0.007721	0.23443
GO:0035898	parathyroid hormone secretion	biological_process	0.007721	0.23443
GO:0051031	tRNA transport	biological_process	0.007721	0.23443
GO:0051884	regulation of anagen	biological_process	0.007721	0.23443
GO:0060157	urinary bladder development	biological_process	0.007721	0.23443
GO:0060750	epithelial cell proliferation involved in mammary gland duct elongation	biological_process	0.007721	0.23443
GO:0097107	postsynaptic density assembly	biological_process	0.007721	0.23443
GO:1902952	positive regulation of dendritic spine maintenance	biological_process	0.007721	0.23443
GO:2000969	positive regulation of alpha-amino-3-hydroxy-5-methyl-4-isoxazole propionate selective glutamate receptor activity	biological_process	0.007721	0.23443
GO:0001933	negative regulation of protein phosphorylation	biological_process	0.0077479	0.23455
GO:0005085	guanyl-nucleotide exchange factor activity	molecular_function	0.0077897	0.23455
GO:0030426	growth cone	cellular_component	0.0077897	0.23455
GO:0060828	regulation of canonical Wnt signaling pathway	biological_process	0.0077897	0.23455
GO:0003231	cardiac ventricle development	biological_process	0.007814	0.23455
GO:0030326	embryonic limb morphogenesis	biological_process	0.007814	0.23455
GO:0031056	regulation of histone modification	biological_process	0.007814	0.23455
GO:0035113	embryonic appendage morphogenesis	biological_process	0.007814	0.23455
GO:0002293	alpha-beta T cell differentiation involved in immune response	biological_process	0.0078556	0.23459
GO:0001832	blastocyst growth	biological_process	0.0078821	0.23459
GO:0002021	response to dietary excess	biological_process	0.0078821	0.23459
GO:0035767	endothelial cell chemotaxis	biological_process	0.0078821	0.23459
GO:0051968	positive regulation of synaptic transmission, glutamatergic	biological_process	0.0078821	0.23459
GO:0060444	branching involved in mammary gland duct morphogenesis	biological_process	0.0078821	0.23459
GO:0006476	protein deacetylation	biological_process	0.0079655	0.23534
GO:0035050	embryonic heart tube development	biological_process	0.0079655	0.23534
GO:0072028	nephron morphogenesis	biological_process	0.0079655	0.23534
GO:0071822	protein complex subunit organization	biological_process	0.0079781	0.23534
GO:0051248	negative regulation of protein metabolic process	biological_process	0.0079856	0.23534
GO:0033002	muscle cell proliferation	biological_process	0.0079897	0.23534
GO:0045137	development of primary sexual characteristics	biological_process	0.0079897	0.23534
GO:1901343	negative regulation of vasculature development	biological_process	0.0079966	0.23534
GO:0007368	determination of left/right symmetry	biological_process	0.0080564	0.23675
GO:0019693	ribose phosphate metabolic process	biological_process	0.0080761	0.23675
GO:0005654	nucleoplasm	cellular_component	0.0080783	0.23675
GO:0007519	skeletal muscle tissue development	biological_process	0.0081117	0.2374
GO:0051098	regulation of binding	biological_process	0.008134	0.23773
GO:0060323	head morphogenesis	biological_process	0.0081703	0.23813
GO:0090207	regulation of triglyceride metabolic process	biological_process	0.0081703	0.23813
GO:1903707	negative regulation of hemopoiesis	biological_process	0.0081932	0.23828
GO:0032530	regulation of microvillus organization	biological_process	0.0082096	0.23828
GO:0071625	vocalization behavior	biological_process	0.0082096	0.23828
GO:0051336	regulation of hydrolase activity	biological_process	0.0082366	0.23874
GO:0044309	neuron spine	cellular_component	0.0084315	0.24372
GO:1990138	neuron projection extension	biological_process	0.0084315	0.24372
GO:0002287	alpha-beta T cell activation involved in immune response	biological_process	0.0084923	0.24506
GO:0003281	ventricular septum development	biological_process	0.0085099	0.24506
GO:0007165	signal transduction	biological_process	0.0085184	0.24506
GO:1901699	cellular response to nitrogen compound	biological_process	0.0085245	0.24506
GO:0098805	whole membrane	cellular_component	0.0085774	0.24624
GO:0033554	cellular response to stress	biological_process	0.0085943	0.24639
GO:0044297	cell body	cellular_component	0.008658	0.24788
GO:0030097	hemopoiesis	biological_process	0.0087783	0.25099
GO:0071702	organic substance transport	biological_process	0.0088143	0.25167
GO:0003002	regionalization	biological_process	0.0088417	0.25211
GO:0005769	early endosome	cellular_component	0.0089343	0.25434
GO:0018958	phenol-containing compound metabolic process	biological_process	0.0089711	0.25434
GO:0061326	renal tubule development	biological_process	0.0089711	0.25434
GO:0006024	glycosaminoglycan biosynthetic process	biological_process	0.0089802	0.25434
GO:0010464	regulation of mesenchymal cell proliferation	biological_process	0.0089802	0.25434
GO:0016020	membrane	cellular_component	0.009033	0.25549
GO:0043535	regulation of blood vessel endothelial cell migration	biological_process	0.0091651	0.25868
GO:0035107	appendage morphogenesis	biological_process	0.0091824	0.25868
GO:0035108	limb morphogenesis	biological_process	0.0091824	0.25868
GO:0042787	protein ubiquitination involved in ubiquitin-dependent protein catabolic process	biological_process	0.0094162	0.26491
GO:1901700	response to oxygen-containing compound	biological_process	0.0094375	0.26516
GO:0009150	purine ribonucleotide metabolic process	biological_process	0.0094831	0.26608
GO:0030427	site of polarized growth	cellular_component	0.0095054	0.26635
GO:0034110	regulation of homotypic cell-cell adhesion	biological_process	0.0096825	0.27096
GO:0006520	cellular amino acid metabolic process	biological_process	0.0097502	0.27249
GO:0001105	RNA polymerase II transcription coactivator activity	molecular_function	0.0098438	0.27319
GO:0008333	endosome to lysosome transport	biological_process	0.0098438	0.27319
GO:0018210	peptidyl-threonine modification	biological_process	0.009872	0.27319
GO:0034637	cellular carbohydrate biosynthetic process	biological_process	0.0098752	0.27319
GO:0005539	glycosaminoglycan binding	molecular_function	0.0098812	0.27319
GO:0003161	cardiac conduction system development	biological_process	0.009892	0.27319
GO:0030825	positive regulation of cGMP metabolic process	biological_process	0.009892	0.27319
GO:0060979	vasculogenesis involved in coronary vascular morphogenesis	biological_process	0.009892	0.27319
GO:1903798	regulation of production of miRNAs involved in gene silencing by miRNA	biological_process	0.009892	0.27319
GO:0043410	positive regulation of MAPK cascade	biological_process	0.0099415	0.2742
GO:0060491	regulation of cell projection assembly	biological_process	0.0099839	0.27501
GO:0043500	muscle adaptation	biological_process	0.010032	0.2756
GO:0046632	alpha-beta T cell differentiation	biological_process	0.010032	0.2756
GO:0035640	exploration behavior	biological_process	0.010087	0.27655
GO:0018209	peptidyl-serine modification	biological_process	0.010092	0.27655
GO:0003713	transcription coactivator activity	molecular_function	0.010248	0.28046
GO:0045860	positive regulation of protein kinase activity	biological_process	0.010267	0.2806
GO:0035258	steroid hormone receptor binding	molecular_function	0.010307	0.28061
GO:0046323	glucose import	biological_process	0.010307	0.28061
GO:0061333	renal tubule morphogenesis	biological_process	0.010307	0.28061
GO:0022407	regulation of cell-cell adhesion	biological_process	0.010365	0.28181
GO:1902533	positive regulation of intracellular signal transduction	biological_process	0.010396	0.28229
GO:0071310	cellular response to organic substance	biological_process	0.010522	0.28536
GO:0098609	cell-cell adhesion	biological_process	0.010542	0.28554
GO:0050886	endocrine process	biological_process	0.010595	0.28627
GO:0003143	embryonic heart tube morphogenesis	biological_process	0.010624	0.28627
GO:0016575	histone deacetylation	biological_process	0.010624	0.28627
GO:0032587	ruffle membrane	cellular_component	0.010624	0.28627
GO:0044708	single-organism behavior	biological_process	0.010656	0.28677
GO:0032269	negative regulation of cellular protein metabolic process	biological_process	0.010675	0.28687
GO:0010721	negative regulation of cell development	biological_process	0.010687	0.28687
GO:0042383	sarcolemma	cellular_component	0.010774	0.28884
GO:0090100	positive regulation of transmembrane receptor protein serine/threonine kinase signaling pathway	biological_process	0.011182	0.29818
GO:0042391	regulation of membrane potential	biological_process	0.011191	0.29818
GO:0010647	positive regulation of cell communication	biological_process	0.011229	0.29818
GO:0005667	transcription factor complex	cellular_component	0.011267	0.29818
GO:0072521	purine-containing compound metabolic process	biological_process	0.011324	0.29818
GO:0090596	sensory organ morphogenesis	biological_process	0.011345	0.29818
GO:0001517	N-acetylglucosamine 6-O-sulfotransferase activity	molecular_function	0.011363	0.29818
GO:0008603	cAMP-dependent protein kinase regulator activity	molecular_function	0.011363	0.29818
GO:0016406	carnitine O-acyltransferase activity	molecular_function	0.011363	0.29818
GO:0031547	brain-derived neurotrophic factor receptor signaling pathway	biological_process	0.011363	0.29818
GO:0035405	histone-threonine phosphorylation	biological_process	0.011363	0.29818
GO:0042695	thelarche	biological_process	0.011363	0.29818
GO:0045213	neurotransmitter receptor metabolic process	biological_process	0.011363	0.29818
GO:0060744	mammary gland branching involved in thelarche	biological_process	0.011363	0.29818
GO:0060762	regulation of branching involved in mammary gland duct morphogenesis	biological_process	0.011363	0.29818
GO:0071321	cellular response to cGMP	biological_process	0.011363	0.29818
GO:0072675	osteoclast fusion	biological_process	0.011363	0.29818
GO:0002292	T cell differentiation involved in immune response	biological_process	0.011411	0.2987
GO:0048747	muscle fiber development	biological_process	0.011411	0.2987
GO:0009259	ribonucleotide metabolic process	biological_process	0.011425	0.2987
GO:0060538	skeletal muscle organ development	biological_process	0.011501	0.30031
GO:0014070	response to organic cyclic compound	biological_process	0.011628	0.30195
GO:0050890	cognition	biological_process	0.011688	0.30195
GO:0060485	mesenchyme development	biological_process	0.01171	0.30195
GO:0032355	response to estradiol	biological_process	0.011739	0.30195
GO:0061005	cell differentiation involved in kidney development	biological_process	0.011739	0.30195
GO:2001239	regulation of extrinsic apoptotic signaling pathway in absence of ligand	biological_process	0.011739	0.30195
GO:0001078	transcriptional repressor activity, RNA polymerase II core promoter proximal region sequence-specific binding	molecular_function	0.011758	0.30195
GO:0001921	positive regulation of receptor recycling	biological_process	0.01176	0.30195
GO:0007350	blastoderm segmentation	biological_process	0.01176	0.30195
GO:0045064	T-helper 2 cell differentiation	biological_process	0.01176	0.30195
GO:0060088	auditory receptor cell stereocilium organization	biological_process	0.01176	0.30195
GO:0070920	regulation of production of small RNA involved in gene silencing by RNA	biological_process	0.01176	0.30195
GO:0006790	sulfur compound metabolic process	biological_process	0.011762	0.30195
GO:0051129	negative regulation of cellular component organization	biological_process	0.011776	0.30195
GO:0019899	enzyme binding	molecular_function	0.011786	0.30195
GO:0001942	hair follicle development	biological_process	0.011793	0.30195
GO:0044463	cell projection part	cellular_component	0.011908	0.30451
GO:0097285	cell-type specific apoptotic process	biological_process	0.011945	0.305
GO:0008015	blood circulation	biological_process	0.011956	0.305
GO:0051145	smooth muscle cell differentiation	biological_process	0.012239	0.31186
GO:0009117	nucleotide metabolic process	biological_process	0.012306	0.31319
GO:0055086	nucleobase-containing small molecule metabolic process	biological_process	0.01251	0.318
GO:0019901	protein kinase binding	molecular_function	0.012546	0.318
GO:0042221	response to chemical	biological_process	0.012553	0.318
GO:0009855	determination of bilateral symmetry	biological_process	0.012556	0.318
GO:0001227	transcriptional repressor activity, RNA polymerase II transcription regulatory region sequence-specific binding	molecular_function	0.012752	0.32233
GO:0009165	nucleotide biosynthetic process	biological_process	0.012764	0.32233
GO:0055025	positive regulation of cardiac muscle tissue development	biological_process	0.012773	0.32233
GO:0006163	purine nucleotide metabolic process	biological_process	0.012794	0.32247
GO:0000139	Golgi membrane	cellular_component	0.012908	0.32497
GO:0044093	positive regulation of molecular function	biological_process	0.013036	0.32633
GO:0022404	molting cycle process	biological_process	0.013087	0.32633
GO:0022405	hair cycle process	biological_process	0.013087	0.32633
GO:0061387	regulation of extent of cell growth	biological_process	0.013087	0.32633
GO:0098773	skin epidermis development	biological_process	0.013087	0.32633
GO:0002088	lens development in camera-type eye	biological_process	0.013109	0.32633
GO:0005657	replication fork	cellular_component	0.013109	0.32633
GO:0032947	protein complex scaffold	molecular_function	0.013109	0.32633
GO:0048332	mesoderm morphogenesis	biological_process	0.013109	0.32633
GO:0003013	circulatory system process	biological_process	0.013117	0.32633
GO:0009799	specification of symmetry	biological_process	0.013152	0.32682
GO:0005578	proteinaceous extracellular matrix	cellular_component	0.013247	0.32878
GO:0002064	epithelial cell development	biological_process	0.013328	0.33041
GO:0001071	nucleic acid binding transcription factor activity	molecular_function	0.013491	0.33366
GO:0003700	transcription factor activity, sequence-specific DNA binding	molecular_function	0.013491	0.33366
GO:0050678	regulation of epithelial cell proliferation	biological_process	0.013617	0.33637
GO:0061138	morphogenesis of a branching epithelium	biological_process	0.013646	0.33671
GO:0044087	regulation of cellular component biogenesis	biological_process	0.013736	0.33805
GO:0010544	negative regulation of platelet activation	biological_process	0.013817	0.33805
GO:0010763	positive regulation of fibroblast migration	biological_process	0.013817	0.33805
GO:0031664	regulation of lipopolysaccharide-mediated signaling pathway	biological_process	0.013817	0.33805
GO:0060788	ectodermal placode formation	biological_process	0.013817	0.33805
GO:0071697	ectodermal placode morphogenesis	biological_process	0.013817	0.33805
GO:0090544	BAF-type complex	cellular_component	0.013817	0.33805
GO:0051018	protein kinase A binding	molecular_function	0.013867	0.33805
GO:0002027	regulation of heart rate	biological_process	0.013893	0.33805
GO:0002028	regulation of sodium ion transport	biological_process	0.013893	0.33805
GO:0044264	cellular polysaccharide metabolic process	biological_process	0.013893	0.33805
GO:0055024	regulation of cardiac muscle tissue development	biological_process	0.013893	0.33805
GO:0031981	nuclear lumen	cellular_component	0.013919	0.33828
GO:0009127	purine nucleoside monophosphate biosynthetic process	biological_process	0.01402	0.33958
GO:0009168	purine ribonucleoside monophosphate biosynthetic process	biological_process	0.01402	0.33958
GO:0051155	positive regulation of striated muscle cell differentiation	biological_process	0.01402	0.33958
GO:0010543	regulation of platelet activation	biological_process	0.014082	0.3407
GO:1901698	response to nitrogen compound	biological_process	0.014193	0.34298
GO:0006753	nucleoside phosphate metabolic process	biological_process	0.014376	0.34699
GO:0043549	regulation of kinase activity	biological_process	0.014392	0.34699
GO:0030518	intracellular steroid hormone receptor signaling pathway	biological_process	0.014483	0.34877
GO:0097191	extrinsic apoptotic signaling pathway	biological_process	0.014588	0.35091
GO:0016525	negative regulation of angiogenesis	biological_process	0.014705	0.35292
GO:0050772	positive regulation of axonogenesis	biological_process	0.014705	0.35292
GO:0007276	gamete generation	biological_process	0.014962	0.35696
GO:0001938	positive regulation of endothelial cell proliferation	biological_process	0.014975	0.35696
GO:0033613	activating transcription factor binding	molecular_function	0.014975	0.35696
GO:0043507	positive regulation of JUN kinase activity	biological_process	0.014975	0.35696
GO:0046324	regulation of glucose import	biological_process	0.014975	0.35696
GO:0070603	SWI/SNF superfamily-type complex	cellular_component	0.014975	0.35696
GO:0098602	single organism cell adhesion	biological_process	0.01502	0.35728
GO:0016830	carbon-carbon lyase activity	molecular_function	0.015022	0.35728
GO:0050921	positive regulation of chemotaxis	biological_process	0.015067	0.35793
GO:0030902	hindbrain development	biological_process	0.015121	0.35882
GO:0051216	cartilage development	biological_process	0.015393	0.35945
GO:0035601	protein deacylation	biological_process	0.01555	0.35945
GO:0098732	macromolecule deacylation	biological_process	0.01555	0.35945
GO:0021846	cell proliferation in forebrain	biological_process	0.015608	0.35945
GO:1902893	regulation of pri-miRNA transcription from RNA polymerase II promoter	biological_process	0.015608	0.35945
GO:0006188	IMP biosynthetic process	biological_process	0.015608	0.35945
GO:0008440	inositol-1,4,5-trisphosphate 3-kinase activity	molecular_function	0.015608	0.35945
GO:0008494	translation activator activity	molecular_function	0.015608	0.35945
GO:0019530	taurine metabolic process	biological_process	0.015608	0.35945
GO:0019694	alkanesulfonate metabolic process	biological_process	0.015608	0.35945
GO:0030911	TPR domain binding	molecular_function	0.015608	0.35945
GO:0035184	histone threonine kinase activity	molecular_function	0.015608	0.35945
GO:0035766	cell chemotaxis to fibroblast growth factor	biological_process	0.015608	0.35945
GO:0035768	endothelial cell chemotaxis to fibroblast growth factor	biological_process	0.015608	0.35945
GO:0042297	vocal learning	biological_process	0.015608	0.35945
GO:0045915	positive regulation of catecholamine metabolic process	biological_process	0.015608	0.35945
GO:0045964	positive regulation of dopamine metabolic process	biological_process	0.015608	0.35945
GO:0060011	Sertoli cell proliferation	biological_process	0.015608	0.35945
GO:0060501	positive regulation of epithelial cell proliferation involved in lung morphogenesis	biological_process	0.015608	0.35945
GO:0060789	hair follicle placode formation	biological_process	0.015608	0.35945
GO:0070305	response to cGMP	biological_process	0.015608	0.35945
GO:0072674	multinuclear osteoclast differentiation	biological_process	0.015608	0.35945
GO:0097642	calcitonin family receptor activity	molecular_function	0.015608	0.35945
GO:0098596	imitative learning	biological_process	0.015608	0.35945
GO:1901628	positive regulation of postsynaptic membrane organization	biological_process	0.015608	0.35945
GO:1903911	positive regulation of receptor clustering	biological_process	0.015608	0.35945
GO:2000544	regulation of endothelial cell chemotaxis to fibroblast growth factor	biological_process	0.015608	0.35945
GO:0044428	nuclear part	cellular_component	0.015701	0.3612
GO:0002521	leukocyte differentiation	biological_process	0.015828	0.36372
GO:0050866	negative regulation of cell activation	biological_process	0.015976	0.36671
GO:0010971	positive regulation of G2/M transition of mitotic cell cycle	biological_process	0.016064	0.36715
GO:0035994	response to muscle stretch	biological_process	0.016064	0.36715
GO:0045649	regulation of macrophage differentiation	biological_process	0.016064	0.36715
GO:0071696	ectodermal placode development	biological_process	0.016064	0.36715
GO:0048471	perinuclear region of cytoplasm	cellular_component	0.016163	0.369
GO:0045599	negative regulation of fat cell differentiation	biological_process	0.01624	0.37037
GO:1903308	regulation of chromatin modification	biological_process	0.016387	0.37307
GO:0030801	positive regulation of cyclic nucleotide metabolic process	biological_process	0.01643	0.37307
GO:0030810	positive regulation of nucleotide biosynthetic process	biological_process	0.01643	0.37307
GO:1900373	positive regulation of purine nucleotide biosynthetic process	biological_process	0.01643	0.37307
GO:0014902	myotube differentiation	biological_process	0.016774	0.38047
GO:0009156	ribonucleoside monophosphate biosynthetic process	biological_process	0.017018	0.38519
GO:0043367	CD4-positive, alpha-beta T cell differentiation	biological_process	0.017018	0.38519
GO:0045665	negative regulation of neuron differentiation	biological_process	0.017159	0.38671
GO:1901681	sulfur compound binding	molecular_function	0.017159	0.38671
GO:0016601	Rac protein signal transduction	biological_process	0.017233	0.38671
GO:0016831	carboxy-lyase activity	molecular_function	0.017233	0.38671
GO:0043536	positive regulation of blood vessel endothelial cell migration	biological_process	0.017233	0.38671
GO:0045622	regulation of T-helper cell differentiation	biological_process	0.017233	0.38671
GO:0046636	negative regulation of alpha-beta T cell activation	biological_process	0.017233	0.38671
GO:0060071	Wnt signaling pathway, planar cell polarity pathway	biological_process	0.017233	0.38671
GO:1901575	organic substance catabolic process	biological_process	0.017316	0.38715
GO:0030168	platelet activation	biological_process	0.017344	0.38715
GO:0030279	negative regulation of ossification	biological_process	0.017344	0.38715
GO:0051963	regulation of synapse assembly	biological_process	0.017344	0.38715
GO:2000181	negative regulation of blood vessel morphogenesis	biological_process	0.017344	0.38715
GO:0051051	negative regulation of transport	biological_process	0.017445	0.389
GO:0003676	nucleic acid binding	molecular_function	0.017486	0.3895
GO:2000514	regulation of CD4-positive, alpha-beta T cell activation	biological_process	0.017523	0.3899
GO:0030234	enzyme regulator activity	molecular_function	0.017564	0.3904
GO:0019897	extrinsic component of plasma membrane	cellular_component	0.01773	0.39368
GO:0006935	chemotaxis	biological_process	0.017804	0.39491
GO:0016573	histone acetylation	biological_process	0.017929	0.39643
GO:0072006	nephron development	biological_process	0.017929	0.39643
GO:1900371	regulation of purine nucleotide biosynthetic process	biological_process	0.017929	0.39643
GO:0032403	protein complex binding	molecular_function	0.018082	0.3994
GO:0051148	negative regulation of muscle cell differentiation	biological_process	0.018109	0.39956
GO:0030100	regulation of endocytosis	biological_process	0.018279	0.40241
GO:0043197	dendritic spine	cellular_component	0.018431	0.40241
GO:0007292	female gamete generation	biological_process	0.01844	0.40241
GO:0010634	positive regulation of epithelial cell migration	biological_process	0.01844	0.40241
GO:0004674	protein serine/threonine kinase activity	molecular_function	0.018456	0.40241
GO:0050920	regulation of chemotaxis	biological_process	0.018475	0.40241
GO:0051147	regulation of muscle cell differentiation	biological_process	0.018475	0.40241
GO:0006349	regulation of gene expression by genetic imprinting	biological_process	0.018505	0.40241
GO:0030540	female genitalia development	biological_process	0.018505	0.40241
GO:0031065	positive regulation of histone deacetylation	biological_process	0.018505	0.40241
GO:0032148	activation of protein kinase B activity	biological_process	0.018505	0.40241
GO:0033033	negative regulation of myeloid cell apoptotic process	biological_process	0.018505	0.40241
GO:0045063	T-helper 1 cell differentiation	biological_process	0.018505	0.40241
GO:2001026	regulation of endothelial cell chemotaxis	biological_process	0.018505	0.40241
GO:0042330	taxis	biological_process	0.018539	0.40273
GO:0044711	single-organism biosynthetic process	biological_process	0.018698	0.40503
GO:0030808	regulation of nucleotide biosynthetic process	biological_process	0.018702	0.40503
GO:0045580	regulation of T cell differentiation	biological_process	0.018702	0.40503
GO:0033692	cellular polysaccharide biosynthetic process	biological_process	0.01887	0.40824
GO:0032885	regulation of polysaccharide biosynthetic process	biological_process	0.018959	0.40891
GO:0046627	negative regulation of insulin receptor signaling pathway	biological_process	0.018959	0.40891
GO:0048265	response to pain	biological_process	0.018959	0.40891
GO:0001725	stress fiber	cellular_component	0.019246	0.41409
GO:0097517	contractile actin filament bundle	cellular_component	0.019246	0.41409
GO:0021510	spinal cord development	biological_process	0.019278	0.41409
GO:0060563	neuroepithelial cell differentiation	biological_process	0.019278	0.41409
GO:0033993	response to lipid	biological_process	0.01933	0.41479
GO:1901605	alpha-amino acid metabolic process	biological_process	0.019449	0.41691
GO:0000003	reproduction	biological_process	0.019516	0.41792
GO:0007178	transmembrane receptor protein serine/threonine kinase signaling pathway	biological_process	0.01968	0.42062
GO:0032101	regulation of response to external stimulus	biological_process	0.019682	0.42062
GO:0051641	cellular localization	biological_process	0.019729	0.4212
GO:0045177	apical part of cell	cellular_component	0.019904	0.42309
GO:0022414	reproductive process	biological_process	0.019995	0.42309
GO:0072080	nephron tubule development	biological_process	0.0203	0.42309
GO:0004862	cAMP-dependent protein kinase inhibitor activity	molecular_function	0.02042	0.42309
GO:0006563	L-serine metabolic process	biological_process	0.02042	0.42309
GO:0010881	regulation of cardiac muscle contraction by regulation of the release of sequestered calcium ion	biological_process	0.02042	0.42309
GO:0016176	superoxide-generating NADPH oxidase activator activity	molecular_function	0.02042	0.42309
GO:0016742	hydroxymethyl-, formyl- and related transferase activity	molecular_function	0.02042	0.42309
GO:0021603	cranial nerve formation	biological_process	0.02042	0.42309
GO:0021910	smoothened signaling pathway involved in ventral spinal cord patterning	biological_process	0.02042	0.42309
GO:0031666	positive regulation of lipopolysaccharide-mediated signaling pathway	biological_process	0.02042	0.42309
GO:0031995	insulin-like growth factor II binding	molecular_function	0.02042	0.42309
GO:0032534	regulation of microvillus assembly	biological_process	0.02042	0.42309
GO:0035814	negative regulation of renal sodium excretion	biological_process	0.02042	0.42309
GO:0043256	laminin complex	cellular_component	0.02042	0.42309
GO:0043696	dedifferentiation	biological_process	0.02042	0.42309
GO:0043697	cell dedifferentiation	biological_process	0.02042	0.42309
GO:0045627	positive regulation of T-helper 1 cell differentiation	biological_process	0.02042	0.42309
GO:0046069	cGMP catabolic process	biological_process	0.02042	0.42309
GO:0048631	regulation of skeletal muscle tissue growth	biological_process	0.02042	0.42309
GO:0051766	inositol trisphosphate kinase activity	molecular_function	0.02042	0.42309
GO:0060290	transdifferentiation	biological_process	0.02042	0.42309
GO:0072201	negative regulation of mesenchymal cell proliferation	biological_process	0.02042	0.42309
GO:0090269	fibroblast growth factor production	biological_process	0.02042	0.42309
GO:0090270	regulation of fibroblast growth factor production	biological_process	0.02042	0.42309
GO:1900125	regulation of hyaluronan biosynthetic process	biological_process	0.02042	0.42309
GO:1902018	negative regulation of cilium assembly	biological_process	0.02042	0.42309
GO:1903365	regulation of fear response	biological_process	0.02042	0.42309
GO:1903431	positive regulation of cell maturation	biological_process	0.02042	0.42309
GO:2000822	regulation of behavioral fear response	biological_process	0.02042	0.42309
GO:0060627	regulation of vesicle-mediated transport	biological_process	0.020445	0.4232
GO:0048754	branching morphogenesis of an epithelial tube	biological_process	0.020532	0.42458
GO:0002053	positive regulation of mesenchymal cell proliferation	biological_process	0.020789	0.42697
GO:0007435	salivary gland morphogenesis	biological_process	0.020789	0.42697
GO:0009069	serine family amino acid metabolic process	biological_process	0.020789	0.42697
GO:0035850	epithelial cell differentiation involved in kidney development	biological_process	0.020789	0.42697
GO:0071825	protein-lipid complex subunit organization	biological_process	0.020789	0.42697
GO:0090175	regulation of establishment of planar polarity	biological_process	0.020789	0.42697
GO:0090342	regulation of cell aging	biological_process	0.020789	0.42697
GO:0007611	learning or memory	biological_process	0.020979	0.43045
GO:0001673	male germ cell nucleus	cellular_component	0.021139	0.43096
GO:0002093	auditory receptor cell morphogenesis	biological_process	0.021139	0.43096
GO:0032462	regulation of protein homooligomerization	biological_process	0.021139	0.43096
GO:0042053	regulation of dopamine metabolic process	biological_process	0.021139	0.43096
GO:0060969	negative regulation of gene silencing	biological_process	0.021139	0.43096
GO:0097062	dendritic spine maintenance	biological_process	0.021139	0.43096
GO:0031072	heat shock protein binding	molecular_function	0.021155	0.43096
GO:0004386	helicase activity	molecular_function	0.021168	0.43096
GO:0071407	cellular response to organic cyclic compound	biological_process	0.021246	0.43188
GO:0009187	cyclic nucleotide metabolic process	biological_process	0.021254	0.43188
GO:0046777	protein autophosphorylation	biological_process	0.021318	0.43236
GO:0050730	regulation of peptidyl-tyrosine phosphorylation	biological_process	0.021318	0.43236
GO:0098742	cell-cell adhesion via plasma-membrane adhesion molecules	biological_process	0.02144	0.43442
GO:0001822	kidney development	biological_process	0.021587	0.43696
GO:0008652	cellular amino acid biosynthetic process	biological_process	0.021664	0.43726
GO:0021675	nerve development	biological_process	0.021664	0.43726
GO:0061180	mammary gland epithelium development	biological_process	0.021664	0.43726
GO:1902532	negative regulation of intracellular signal transduction	biological_process	0.021719	0.43795
GO:0005844	polysome	cellular_component	0.021764	0.43803
GO:0060119	inner ear receptor cell development	biological_process	0.021764	0.43803
GO:0018393	internal peptidyl-lysine acetylation	biological_process	0.022039	0.44314
GO:0048675	axon extension	biological_process	0.02212	0.44435
GO:0019898	extrinsic component of membrane	cellular_component	0.022207	0.44567
GO:0001704	formation of primary germ layer	biological_process	0.022455	0.44893
GO:0002062	chondrocyte differentiation	biological_process	0.022455	0.44893
GO:0004725	protein tyrosine phosphatase activity	molecular_function	0.022455	0.44893
GO:0006022	aminoglycan metabolic process	biological_process	0.022455	0.44893
GO:0070161	anchoring junction	cellular_component	0.022552	0.45001
GO:0090407	organophosphate biosynthetic process	biological_process	0.022552	0.45001
GO:0030551	cyclic nucleotide binding	molecular_function	0.022724	0.45104
GO:0030851	granulocyte differentiation	biological_process	0.022724	0.45104
GO:0044295	axonal growth cone	cellular_component	0.022724	0.45104
GO:0045581	negative regulation of T cell differentiation	biological_process	0.022724	0.45104
GO:0060076	excitatory synapse	cellular_component	0.022724	0.45104
GO:0048736	appendage development	biological_process	0.022753	0.45104
GO:0060173	limb development	biological_process	0.022753	0.45104
GO:0071902	positive regulation of protein serine/threonine kinase activity	biological_process	0.022842	0.45232
GO:0044702	single organism reproductive process	biological_process	0.022865	0.45232
GO:0033674	positive regulation of kinase activity	biological_process	0.022893	0.45232
GO:0007044	cell-substrate junction assembly	biological_process	0.022946	0.45232
GO:0009124	nucleoside monophosphate biosynthetic process	biological_process	0.022946	0.45232
GO:0055013	cardiac muscle cell development	biological_process	0.022946	0.45232
GO:0043524	negative regulation of neuron apoptotic process	biological_process	0.023072	0.45437
GO:0003279	cardiac septum development	biological_process	0.023116	0.45438
GO:0005088	Ras guanyl-nucleotide exchange factor activity	molecular_function	0.023116	0.45438
GO:0032421	stereocilium bundle	cellular_component	0.023314	0.45742
GO:0035254	glutamate receptor binding	molecular_function	0.023314	0.45742
GO:0001558	regulation of cell growth	biological_process	0.023354	0.45779
GO:0003014	renal system process	biological_process	0.02359	0.46197
GO:0008201	heparin binding	molecular_function	0.023859	0.4621
GO:0043433	negative regulation of sequence-specific DNA binding transcription factor activity	biological_process	0.023859	0.4621
GO:0006937	regulation of muscle contraction	biological_process	0.023921	0.4621
GO:1902275	regulation of chromatin organization	biological_process	0.023921	0.4621
GO:0006541	glutamine metabolic process	biological_process	0.023968	0.4621
GO:0007130	synaptonemal complex assembly	biological_process	0.023968	0.4621
GO:0042069	regulation of catecholamine metabolic process	biological_process	0.023968	0.4621
GO:0050998	nitric-oxide synthase binding	molecular_function	0.023968	0.4621
GO:0061082	myeloid leukocyte cytokine production	biological_process	0.023968	0.4621
GO:0001763	morphogenesis of a branching structure	biological_process	0.02401	0.4621
GO:0044703	multi-organism reproductive process	biological_process	0.024029	0.4621
GO:0019199	transmembrane receptor protein kinase activity	molecular_function	0.024279	0.4621
GO:0072078	nephron tubule morphogenesis	biological_process	0.024279	0.4621
GO:0048545	response to steroid hormone	biological_process	0.024553	0.4621
GO:0044085	cellular component biogenesis	biological_process	0.024659	0.4621
GO:0048640	negative regulation of developmental growth	biological_process	0.024763	0.4621
GO:0001881	receptor recycling	biological_process	0.024765	0.4621
GO:0002042	cell migration involved in sprouting angiogenesis	biological_process	0.024765	0.4621
GO:0061614	pri-miRNA transcription from RNA polymerase II promoter	biological_process	0.024765	0.4621
GO:1900077	negative regulation of cellular response to insulin stimulus	biological_process	0.024765	0.4621
GO:0022612	gland morphogenesis	biological_process	0.024808	0.4621
GO:0001947	heart looping	biological_process	0.024933	0.4621
GO:0046635	positive regulation of alpha-beta T cell activation	biological_process	0.024933	0.4621
GO:0060038	cardiac muscle cell proliferation	biological_process	0.024933	0.4621
GO:0048762	mesenchymal cell differentiation	biological_process	0.025145	0.4621
GO:0043085	positive regulation of catalytic activity	biological_process	0.025365	0.4621
GO:0002260	lymphocyte homeostasis	biological_process	0.025663	0.4621
GO:0038034	signal transduction in absence of ligand	biological_process	0.025663	0.4621
GO:0097192	extrinsic apoptotic signaling pathway in absence of ligand	biological_process	0.025663	0.4621
GO:0008016	regulation of heart contraction	biological_process	0.025686	0.4621
GO:0021546	rhombomere development	biological_process	0.025762	0.4621
GO:0021684	cerebellar granular layer formation	biological_process	0.025762	0.4621
GO:0021707	cerebellar granule cell differentiation	biological_process	0.025762	0.4621
GO:0021873	forebrain neuroblast division	biological_process	0.025762	0.4621
GO:0021891	olfactory bulb interneuron development	biological_process	0.025762	0.4621
GO:0030206	chondroitin sulfate biosynthetic process	biological_process	0.025762	0.4621
GO:0048341	paraxial mesoderm formation	biological_process	0.025762	0.4621
GO:0048819	regulation of hair follicle maturation	biological_process	0.025762	0.4621
GO:0051026	chiasma assembly	biological_process	0.025762	0.4621
GO:0060462	lung lobe development	biological_process	0.025762	0.4621
GO:0060463	lung lobe morphogenesis	biological_process	0.025762	0.4621
GO:0060638	mesenchymal-epithelial cell signaling	biological_process	0.025762	0.4621
GO:0071864	positive regulation of cell proliferation in bone marrow	biological_process	0.025762	0.4621
GO:0098597	observational learning	biological_process	0.025762	0.4621
GO:0098828	modulation of inihbitory postsynaptic potential	biological_process	0.025762	0.4621
GO:1900221	regulation of beta-amyloid clearance	biological_process	0.025762	0.4621
GO:1900451	positive regulation of glutamate receptor signaling pathway	biological_process	0.025762	0.4621
GO:1902430	negative regulation of beta-amyloid formation	biological_process	0.025762	0.4621
GO:2000794	regulation of epithelial cell proliferation involved in lung morphogenesis	biological_process	0.025762	0.4621
GO:0006140	regulation of nucleotide metabolic process	biological_process	0.025861	0.4621
GO:0031099	regeneration	biological_process	0.026291	0.4621
GO:0045981	positive regulation of nucleotide metabolic process	biological_process	0.026291	0.4621
GO:1900544	positive regulation of purine nucleotide metabolic process	biological_process	0.026291	0.4621
GO:0044431	Golgi apparatus part	cellular_component	0.026457	0.4621
GO:0006475	internal protein amino acid acetylation	biological_process	0.026785	0.4621
GO:0048609	multicellular organismal reproductive process	biological_process	0.026795	0.4621
GO:0006182	cGMP biosynthetic process	biological_process	0.026913	0.4621
GO:0030544	Hsp70 protein binding	molecular_function	0.026913	0.4621
GO:0035196	production of miRNAs involved in gene silencing by miRNA	biological_process	0.026913	0.4621
GO:0048786	presynaptic active zone	cellular_component	0.026913	0.4621
GO:0060603	mammary gland duct morphogenesis	biological_process	0.026913	0.4621
GO:0010639	negative regulation of organelle organization	biological_process	0.026991	0.4621
GO:0048266	behavioral response to pain	biological_process	0.026991	0.4621
GO:1902751	positive regulation of cell cycle G2/M phase transition	biological_process	0.026991	0.4621
GO:0043502	regulation of muscle adaptation	biological_process	0.027097	0.4621
GO:0044092	negative regulation of molecular function	biological_process	0.027145	0.4621
GO:0001191	transcriptional repressor activity, RNA polymerase II transcription factor binding	molecular_function	0.02723	0.4621
GO:0048872	homeostasis of number of cells	biological_process	0.027387	0.4621
GO:0050905	neuromuscular process	biological_process	0.027414	0.4621
GO:0007568	aging	biological_process	0.027474	0.4621
GO:0019932	second-messenger-mediated signaling	biological_process	0.027474	0.4621
GO:0045926	negative regulation of growth	biological_process	0.027718	0.4621
GO:0031974	membrane-enclosed lumen	cellular_component	0.028026	0.4621
GO:0043233	organelle lumen	cellular_component	0.028026	0.4621
GO:0009611	response to wounding	biological_process	0.028203	0.4621
GO:0017038	protein import	biological_process	0.028279	0.4621
GO:0000118	histone deacetylase complex	cellular_component	0.028383	0.4621
GO:0035904	aorta development	biological_process	0.028383	0.4621
GO:0071359	cellular response to dsRNA	biological_process	0.028383	0.4621
GO:0009612	response to mechanical stimulus	biological_process	0.028505	0.4621
GO:0048145	regulation of fibroblast proliferation	biological_process	0.028523	0.4621
GO:0005902	microvillus	cellular_component	0.02857	0.4621
GO:0034111	negative regulation of homotypic cell-cell adhesion	biological_process	0.02857	0.4621
GO:0042303	molting cycle	biological_process	0.02857	0.4621
GO:0042633	hair cycle	biological_process	0.02857	0.4621
GO:0002040	sprouting angiogenesis	biological_process	0.028584	0.4621
GO:0007041	lysosomal transport	biological_process	0.028584	0.4621
GO:0030522	intracellular receptor signaling pathway	biological_process	0.028611	0.4621
GO:0048639	positive regulation of developmental growth	biological_process	0.028611	0.4621
GO:0000415	negative regulation of histone H3-K36 methylation	biological_process	0.028618	0.4621
GO:0000831	inositol hexakisphosphate 6-kinase activity	molecular_function	0.028618	0.4621
GO:0001572	lactosylceramide biosynthetic process	biological_process	0.028618	0.4621
GO:0002152	bile acid conjugation	biological_process	0.028618	0.4621
GO:0003167	atrioventricular bundle cell differentiation	biological_process	0.028618	0.4621
GO:0003408	optic cup formation involved in camera-type eye development	biological_process	0.028618	0.4621
GO:0003867	4-aminobutyrate transaminase activity	molecular_function	0.028618	0.4621
GO:0003943	N-acetylgalactosamine-4-sulfatase activity	molecular_function	0.028618	0.4621
GO:0004092	carnitine O-acetyltransferase activity	molecular_function	0.028618	0.4621
GO:0004408	holocytochrome-c synthase activity	molecular_function	0.028618	0.4621
GO:0004462	lactoylglutathione lyase activity	molecular_function	0.028618	0.4621
GO:0004567	beta-mannosidase activity	molecular_function	0.028618	0.4621
GO:0004617	phosphoglycerate dehydrogenase activity	molecular_function	0.028618	0.4621
GO:0004633	phosphopantothenoylcysteine decarboxylase activity	molecular_function	0.028618	0.4621
GO:0004641	phosphoribosylformylglycinamidine cyclo-ligase activity	molecular_function	0.028618	0.4621
GO:0004642	phosphoribosylformylglycinamidine synthase activity	molecular_function	0.028618	0.4621
GO:0004644	phosphoribosylglycinamide formyltransferase activity	molecular_function	0.028618	0.4621
GO:0005115	receptor tyrosine kinase-like orphan receptor binding	molecular_function	0.028618	0.4621
GO:0008783	agmatinase activity	molecular_function	0.028618	0.4621
GO:0009817	defense response to fungus, incompatible interaction	biological_process	0.028618	0.4621
GO:0010814	substance P catabolic process	biological_process	0.028618	0.4621
GO:0010816	calcitonin catabolic process	biological_process	0.028618	0.4621
GO:0014806	smooth muscle hyperplasia	biological_process	0.028618	0.4621
GO:0015862	uridine transport	biological_process	0.028618	0.4621
GO:0016768	spermine synthase activity	molecular_function	0.028618	0.4621
GO:0017003	protein-heme linkage	biological_process	0.028618	0.4621
GO:0017006	protein-tetrapyrrole linkage	biological_process	0.028618	0.4621
GO:0017067	tyrosine-ester sulfotransferase activity	molecular_function	0.028618	0.4621
GO:0017168	5-oxoprolinase (ATP-hydrolyzing) activity	molecular_function	0.028618	0.4621
GO:0017174	glycine N-methyltransferase activity	molecular_function	0.028618	0.4621
GO:0018025	calmodulin-lysine N-methyltransferase activity	molecular_function	0.028618	0.4621
GO:0018063	cytochrome c-heme linkage	biological_process	0.028618	0.4621
GO:0018315	molybdenum incorporation into molybdenum-molybdopterin complex	biological_process	0.028618	0.4621
GO:0018960	4-nitrophenol metabolic process	biological_process	0.028618	0.4621
GO:0019428	allantoin biosynthetic process	biological_process	0.028618	0.4621
GO:0021541	ammon gyrus development	biological_process	0.028618	0.4621
GO:0021572	rhombomere 6 development	biological_process	0.028618	0.4621
GO:0021627	olfactory nerve morphogenesis	biological_process	0.028618	0.4621
GO:0021629	olfactory nerve structural organization	biological_process	0.028618	0.4621
GO:0021837	motogenic signaling involved in postnatal olfactory bulb interneuron migration	biological_process	0.028618	0.4621
GO:0021919	BMP signaling pathway involved in spinal cord dorsal/ventral patterning	biological_process	0.028618	0.4621
GO:0030379	neurotensin receptor activity, non-G-protein coupled	molecular_function	0.028618	0.4621
GO:0032144	4-aminobutyrate transaminase complex	cellular_component	0.028618	0.4621
GO:0032448	DNA hairpin binding	molecular_function	0.028618	0.4621
GO:0032848	negative regulation of cellular pH reduction	biological_process	0.028618	0.4621
GO:0034213	quinolinate catabolic process	biological_process	0.028618	0.4621
GO:0034959	endothelin maturation	biological_process	0.028618	0.4621
GO:0035105	sterol regulatory element binding protein import into nucleus	biological_process	0.028618	0.4621
GO:0035128	post-embryonic forelimb morphogenesis	biological_process	0.028618	0.4621
GO:0035407	histone H3-T11 phosphorylation	biological_process	0.028618	0.4621
GO:0035525	NF-kappaB p50/p65 complex	cellular_component	0.028618	0.4621
GO:0036250	peroxisome transport along microtubule	biological_process	0.028618	0.4621
GO:0038046	enkephalin receptor activity	molecular_function	0.028618	0.4621
GO:0039552	RIG-I binding	molecular_function	0.028618	0.4621
GO:0040032	post-embryonic body morphogenesis	biological_process	0.028618	0.4621
GO:0042040	metal incorporation into metallo-molybdopterin complex	biological_process	0.028618	0.4621
GO:0043375	CD8-positive, alpha-beta T cell lineage commitment	biological_process	0.028618	0.4621
GO:0043990	histone H2A-S1 phosphorylation	biological_process	0.028618	0.4621
GO:0044721	protein import into peroxisome matrix, substrate release	biological_process	0.028618	0.4621
GO:0045299	otolith mineralization	biological_process	0.028618	0.4621
GO:0046478	lactosylceramide metabolic process	biological_process	0.028618	0.4621
GO:0046551	retinal cone cell fate commitment	biological_process	0.028618	0.4621
GO:0046911	metal chelating activity	molecular_function	0.028618	0.4621
GO:0047298	(S)-3-amino-2-methylpropionate transaminase activity	molecular_function	0.028618	0.4621
GO:0047801	L-cysteine:2-oxoglutarate aminotransferase activity	molecular_function	0.028618	0.4621
GO:0047933	glucose-1,6-bisphosphate synthase activity	molecular_function	0.028618	0.4621
GO:0047936	glucose 1-dehydrogenase [NAD(P)] activity	molecular_function	0.028618	0.4621
GO:0047963	glycine N-choloyltransferase activity	molecular_function	0.028618	0.4621
GO:0048244	phytanoyl-CoA dioxygenase activity	molecular_function	0.028618	0.4621
GO:0050698	proteoglycan sulfotransferase activity	molecular_function	0.028618	0.4621
GO:0051308	male meiosis chromosome separation	biological_process	0.028618	0.4621
GO:0051793	medium-chain fatty acid catabolic process	biological_process	0.028618	0.4621
GO:0052816	long-chain acyl-CoA hydrolase activity	molecular_function	0.028618	0.4621
GO:0052817	very long chain acyl-CoA hydrolase activity	molecular_function	0.028618	0.4621
GO:0060175	brain-derived neurotrophic factor-activated receptor activity	molecular_function	0.028618	0.4621
GO:0060222	regulation of retinal cone cell fate commitment	biological_process	0.028618	0.4621
GO:0060223	retinal rod cell fate commitment	biological_process	0.028618	0.4621
GO:0060226	negative regulation of retinal cone cell fate commitment	biological_process	0.028618	0.4621
GO:0060422	peptidyl-dipeptidase inhibitor activity	molecular_function	0.028618	0.4621
GO:0060464	lung lobe formation	biological_process	0.028618	0.4621
GO:0060540	diaphragm morphogenesis	biological_process	0.028618	0.4621
GO:0060989	lipid tube assembly involved in organelle fusion	biological_process	0.028618	0.4621
GO:0061528	aspartate secretion	biological_process	0.028618	0.4621
GO:0061580	colon epithelial cell migration	biological_process	0.028618	0.4621
GO:0061598	molybdopterin adenylyltransferase activity	molecular_function	0.028618	0.4621
GO:0061599	molybdopterin molybdotransferase activity	molecular_function	0.028618	0.4621
GO:0070514	SRF-myogenin-E12 complex	cellular_component	0.028618	0.4621
GO:0071324	cellular response to disaccharide stimulus	biological_process	0.028618	0.4621
GO:0071329	cellular response to sucrose stimulus	biological_process	0.028618	0.4621
GO:0071348	cellular response to interleukin-11	biological_process	0.028618	0.4621
GO:0071528	tRNA re-export from nucleus	biological_process	0.028618	0.4621
GO:0072209	metanephric mesangial cell differentiation	biological_process	0.028618	0.4621
GO:0072254	metanephric glomerular mesangial cell differentiation	biological_process	0.028618	0.4621
GO:0072255	metanephric glomerular mesangial cell development	biological_process	0.028618	0.4621
GO:0072264	metanephric glomerular endothelium development	biological_process	0.028618	0.4621
GO:0072347	response to anesthetic	biological_process	0.028618	0.4621
GO:0072365	regulation of cellular ketone metabolic process by negative regulation of transcription from RNA polymerase II promoter	biological_process	0.028618	0.4621
GO:0072579	glycine receptor clustering	biological_process	0.028618	0.4621
GO:0072755	cellular response to benomyl	biological_process	0.028618	0.4621
GO:0097393	telomeric RNA transcription	biological_process	0.028618	0.4621
GO:0097394	telomeric RNA transcription from RNA pol II promoter	biological_process	0.028618	0.4621
GO:1900241	positive regulation of phenotypic switching	biological_process	0.028618	0.4621
GO:1901561	response to benomyl	biological_process	0.028618	0.4621
GO:1901580	regulation of telomeric RNA transcription from RNA pol II promoter	biological_process	0.028618	0.4621
GO:1901581	negative regulation of telomeric RNA transcription from RNA pol II promoter	biological_process	0.028618	0.4621
GO:1901582	positive regulation of telomeric RNA transcription from RNA pol II promoter	biological_process	0.028618	0.4621
GO:1901676	positive regulation of histone H3-K27 acetylation	biological_process	0.028618	0.4621
GO:1902076	regulation of lateral motor column neuron migration	biological_process	0.028618	0.4621
GO:1902078	positive regulation of lateral motor column neuron migration	biological_process	0.028618	0.4621
GO:1902504	regulation of signal transduction involved in mitotic G2 DNA damage checkpoint	biological_process	0.028618	0.4621
GO:1903000	regulation of lipid transport across blood brain barrier	biological_process	0.028618	0.4621
GO:1903002	positive regulation of lipid transport across blood brain barrier	biological_process	0.028618	0.4621
GO:1903408	positive regulation of sodium:potassium-exchanging ATPase activity	biological_process	0.028618	0.4621
GO:1903465	positive regulation of mitotic cell cycle DNA replication	biological_process	0.028618	0.4621
GO:1903526	negative regulation of membrane tubulation	biological_process	0.028618	0.4621
GO:1903697	negative regulation of microvillus assembly	biological_process	0.028618	0.4621
GO:1903904	negative regulation of establishment of T cell polarity	biological_process	0.028618	0.4621
GO:1904092	regulation of autophagic cell death	biological_process	0.028618	0.4621
GO:1904093	negative regulation of autophagic cell death	biological_process	0.028618	0.4621
GO:1904113	negative regulation of muscle filament sliding	biological_process	0.028618	0.4621
GO:1904178	negative regulation of adipose tissue development	biological_process	0.028618	0.4621
GO:1904266	regulation of Schwann cell chemotaxis	biological_process	0.028618	0.4621
GO:1904268	positive regulation of Schwann cell chemotaxis	biological_process	0.028618	0.4621
GO:1904289	regulation of mitotic DNA damage checkpoint	biological_process	0.028618	0.4621
GO:1904441	regulation of thyroid gland epithelial cell proliferation	biological_process	0.028618	0.4621
GO:1904442	negative regulation of thyroid gland epithelial cell proliferation	biological_process	0.028618	0.4621
GO:1904448	regulation of aspartate secretion	biological_process	0.028618	0.4621
GO:1904450	positive regulation of aspartate secretion	biological_process	0.028618	0.4621
GO:1904621	regulation of actin-dependent ATPase activity	biological_process	0.028618	0.4621
GO:1904622	negative regulation of actin-dependent ATPase activity	biological_process	0.028618	0.4621
GO:1990147	talin binding	molecular_function	0.028618	0.4621
GO:1990402	embryonic liver development	biological_process	0.028618	0.4621
GO:1990421	subtelomeric heterochromatin	cellular_component	0.028618	0.4621
GO:1990444	F-box domain binding	molecular_function	0.028618	0.4621
GO:1990707	nuclear subtelomeric heterochromatin	cellular_component	0.028618	0.4621
GO:1990751	Schwann cell chemotaxis	biological_process	0.028618	0.4621
GO:1990789	thyroid gland epithelial cell proliferation	biological_process	0.028618	0.4621
GO:1990790	response to glial cell derived neurotrophic factor	biological_process	0.028618	0.4621
GO:1990792	cellular response to glial cell derived neurotrophic factor	biological_process	0.028618	0.4621
GO:2000119	negative regulation of sodium-dependent phosphate transport	biological_process	0.028618	0.4621
GO:0005912	adherens junction	cellular_component	0.028675	0.46267
GO:0070887	cellular response to chemical stimulus	biological_process	0.028731	0.46321
GO:0031589	cell-substrate adhesion	biological_process	0.028808	0.4641
GO:0045766	positive regulation of angiogenesis	biological_process	0.028871	0.46476
GO:0007431	salivary gland development	biological_process	0.029168	0.46812
GO:0031050	dsRNA fragmentation	biological_process	0.029168	0.46812
GO:0070918	production of small RNA involved in gene silencing by RNA	biological_process	0.029168	0.46812
GO:0090311	regulation of protein deacetylation	biological_process	0.029168	0.46812
GO:0050731	positive regulation of peptidyl-tyrosine phosphorylation	biological_process	0.029492	0.47295
GO:0071705	nitrogen compound transport	biological_process	0.029741	0.47658
GO:0065008	regulation of biological quality	biological_process	0.029919	0.47765
GO:0007179	transforming growth factor beta receptor signaling pathway	biological_process	0.029956	0.47765
GO:0033135	regulation of peptidyl-serine phosphorylation	biological_process	0.029956	0.47765
GO:0010827	regulation of glucose transport	biological_process	0.030124	0.47765
GO:0042490	mechanoreceptor differentiation	biological_process	0.030124	0.47765
GO:0004114	3',5'-cyclic-nucleotide phosphodiesterase activity	molecular_function	0.030208	0.47765
GO:0009065	glutamine family amino acid catabolic process	biological_process	0.030208	0.47765
GO:0031100	organ regeneration	biological_process	0.030208	0.47765
GO:0034364	high-density lipoprotein particle	cellular_component	0.030208	0.47765
GO:0051123	RNA polymerase II transcriptional preinitiation complex assembly	biological_process	0.030208	0.47765
GO:0051570	regulation of histone H3-K9 methylation	biological_process	0.030208	0.47765
GO:0071813	lipoprotein particle binding	molecular_function	0.030208	0.47765
GO:0071814	protein-lipid complex binding	molecular_function	0.030208	0.47765
GO:2000727	positive regulation of cardiac muscle cell differentiation	biological_process	0.030208	0.47765
GO:0003229	ventricular cardiac muscle tissue development	biological_process	0.030216	0.47765
GO:0004714	transmembrane receptor protein tyrosine kinase activity	molecular_function	0.030216	0.47765
GO:0010633	negative regulation of epithelial cell migration	biological_process	0.030216	0.47765
GO:0010830	regulation of myotube differentiation	biological_process	0.030216	0.47765
GO:1901615	organic hydroxy compound metabolic process	biological_process	0.030429	0.48067
GO:0006338	chromatin remodeling	biological_process	0.030981	0.489
GO:0018394	peptidyl-lysine acetylation	biological_process	0.031068	0.49002
GO:0048144	fibroblast proliferation	biological_process	0.031233	0.49106
GO:0032881	regulation of polysaccharide metabolic process	biological_process	0.031533	0.49106
GO:0008361	regulation of cell size	biological_process	0.031538	0.49106
GO:0016051	carbohydrate biosynthetic process	biological_process	0.031538	0.49106
GO:0005041	low-density lipoprotein receptor activity	molecular_function	0.0316	0.49106
GO:0007191	adenylate cyclase-activating dopamine receptor signaling pathway	biological_process	0.0316	0.49106
GO:0021800	cerebral cortex tangential migration	biological_process	0.0316	0.49106
GO:0030056	hemidesmosome	cellular_component	0.0316	0.49106
GO:0030223	neutrophil differentiation	biological_process	0.0316	0.49106
GO:0033262	regulation of nuclear cell cycle DNA replication	biological_process	0.0316	0.49106
GO:0035093	spermatogenesis, exchange of chromosomal proteins	biological_process	0.0316	0.49106
GO:0035733	hepatic stellate cell activation	biological_process	0.0316	0.49106
GO:0045499	chemorepellent activity	molecular_function	0.0316	0.49106
GO:0046543	development of secondary female sexual characteristics	biological_process	0.0316	0.49106
GO:0048843	negative regulation of axon extension involved in axon guidance	biological_process	0.0316	0.49106
GO:0060484	lung-associated mesenchyme development	biological_process	0.0316	0.49106
GO:0071863	regulation of cell proliferation in bone marrow	biological_process	0.0316	0.49106
GO:0072203	cell proliferation involved in metanephros development	biological_process	0.0316	0.49106
GO:0098598	learned vocalization behavior or vocal learning	biological_process	0.0316	0.49106
GO:1901163	regulation of trophoblast cell migration	biological_process	0.0316	0.49106
GO:0030804	positive regulation of cyclic nucleotide biosynthetic process	biological_process	0.031717	0.49179
GO:0032432	actin filament bundle	cellular_component	0.031717	0.49179
GO:0055006	cardiac cell development	biological_process	0.031717	0.49179
GO:0030163	protein catabolic process	biological_process	0.031813	0.49291
GO:0044281	small molecule metabolic process	biological_process	0.031974	0.49504
GO:0050896	response to stimulus	biological_process	0.032064	0.49551
GO:0034109	homotypic cell-cell adhesion	biological_process	0.032093	0.49551
GO:0000768	syncytium formation by plasma membrane fusion	biological_process	0.032122	0.49551
GO:0045661	regulation of myoblast differentiation	biological_process	0.032122	0.49551
GO:0046928	regulation of neurotransmitter secretion	biological_process	0.032122	0.49551
GO:0001701	in utero embryonic development	biological_process	0.032325	0.49829
GO:0042060	wound healing	biological_process	0.032404	0.49913
GO:0044422	organelle part	cellular_component	0.032443	0.49937
GO:0007346	regulation of mitotic cell cycle	biological_process	0.032706	0.50306
GO:0050803	regulation of synapse structure or activity	biological_process	0.032977	0.50684
GO:0051716	cellular response to stimulus	biological_process	0.033073	0.50795
GO:0005509	calcium ion binding	molecular_function	0.033375	0.51222
GO:0060047	heart contraction	biological_process	0.03341	0.51239
GO:0006325	chromatin organization	biological_process	0.033471	0.51245
GO:0044420	extracellular matrix component	cellular_component	0.033527	0.51245
GO:0004112	cyclic-nucleotide phosphodiesterase activity	molecular_function	0.033616	0.51245
GO:0007289	spermatid nucleus differentiation	biological_process	0.033616	0.51245
GO:0021533	cell differentiation in hindbrain	biological_process	0.033616	0.51245
GO:0043537	negative regulation of blood vessel endothelial cell migration	biological_process	0.033616	0.51245
GO:0070193	synaptonemal complex organization	biological_process	0.033616	0.51245
GO:0071425	hematopoietic stem cell proliferation	biological_process	0.033616	0.51245
GO:0051347	positive regulation of transferase activity	biological_process	0.033633	0.51245
GO:0031103	axon regeneration	biological_process	0.034007	0.51777
GO:0001843	neural tube closure	biological_process	0.034111	0.51898
GO:0070013	intracellular organelle lumen	cellular_component	0.034199	0.51995
GO:0005768	endosome	cellular_component	0.034741	0.52742
GO:0019953	sexual reproduction	biological_process	0.034741	0.52742
GO:0035270	endocrine system development	biological_process	0.034852	0.52835
GO:0090575	RNA polymerase II transcription factor complex	cellular_component	0.034852	0.52835
GO:0045165	cell fate commitment	biological_process	0.03492	0.529
GO:0006112	energy reserve metabolic process	biological_process	0.035066	0.52968
GO:0030203	glycosaminoglycan metabolic process	biological_process	0.035066	0.52968
GO:0035710	CD4-positive, alpha-beta T cell activation	biological_process	0.035066	0.52968
GO:0042641	actomyosin	cellular_component	0.035066	0.52968
GO:0032504	multicellular organism reproduction	biological_process	0.035259	0.53222
GO:0060606	tube closure	biological_process	0.035614	0.53719
GO:0005516	calmodulin binding	molecular_function	0.035925	0.54146
GO:0001190	transcriptional activator activity, RNA polymerase II transcription factor binding	molecular_function	0.036154	0.54146
GO:0001658	branching involved in ureteric bud morphogenesis	biological_process	0.036154	0.54146
GO:0001707	mesoderm formation	biological_process	0.036154	0.54146
GO:0006949	syncytium formation	biological_process	0.036154	0.54146
GO:0014068	positive regulation of phosphatidylinositol 3-kinase signaling	biological_process	0.036154	0.54146
GO:0043967	histone H4 acetylation	biological_process	0.036154	0.54146
GO:0060986	endocrine hormone secretion	biological_process	0.036154	0.54146
GO:0061371	determination of heart left/right asymmetry	biological_process	0.036154	0.54146
GO:0098811	transcriptional repressor activity, RNA polymerase II activating transcription factor binding	molecular_function	0.036154	0.54146
GO:0043269	regulation of ion transport	biological_process	0.036202	0.54157
GO:0035257	nuclear hormone receptor binding	molecular_function	0.036213	0.54157
GO:0003007	heart morphogenesis	biological_process	0.036365	0.54346
GO:0003015	heart process	biological_process	0.036549	0.54452
GO:0002762	negative regulation of myeloid leukocyte differentiation	biological_process	0.03659	0.54452
GO:0048662	negative regulation of smooth muscle cell proliferation	biological_process	0.03659	0.54452
GO:0055078	sodium ion homeostasis	biological_process	0.03659	0.54452
GO:1903792	negative regulation of anion transport	biological_process	0.03659	0.54452
GO:2001222	regulation of neuron migration	biological_process	0.03659	0.54452
GO:0034446	substrate adhesion-dependent cell spreading	biological_process	0.036822	0.54757
GO:0046983	protein dimerization activity	molecular_function	0.036986	0.54963
GO:0051427	hormone receptor binding	molecular_function	0.037065	0.55032
GO:0001776	leukocyte homeostasis	biological_process	0.03716	0.55032
GO:0003299	muscle hypertrophy in response to stress	biological_process	0.037216	0.55032
GO:0014898	cardiac muscle hypertrophy in response to stress	biological_process	0.037216	0.55032
GO:0021697	cerebellar cortex formation	biological_process	0.037216	0.55032
GO:0031063	regulation of histone deacetylation	biological_process	0.037216	0.55032
GO:0032528	microvillus organization	biological_process	0.037216	0.55032
GO:0001101	response to acid chemical	biological_process	0.037378	0.55234
GO:0005102	receptor binding	molecular_function	0.037549	0.55386
GO:0006732	coenzyme metabolic process	biological_process	0.037618	0.55386
GO:0004708	MAP kinase kinase activity	molecular_function	0.037902	0.55386
GO:0007028	cytoplasm organization	biological_process	0.037902	0.55386
GO:0019934	cGMP-mediated signaling	biological_process	0.037902	0.55386
GO:0021683	cerebellar granular layer morphogenesis	biological_process	0.037902	0.55386
GO:0042301	phosphate ion binding	molecular_function	0.037902	0.55386
GO:0046040	IMP metabolic process	biological_process	0.037902	0.55386
GO:0048630	skeletal muscle tissue growth	biological_process	0.037902	0.55386
GO:0061450	trophoblast cell migration	biological_process	0.037902	0.55386
GO:0070700	BMP receptor binding	molecular_function	0.037902	0.55386
GO:0071838	cell proliferation in bone marrow	biological_process	0.037902	0.55386
GO:1901660	calcium ion export	biological_process	0.037902	0.55386
GO:1902668	negative regulation of axon guidance	biological_process	0.037902	0.55386
GO:1902992	negative regulation of amyloid precursor protein catabolic process	biological_process	0.037902	0.55386
GO:2001223	negative regulation of neuron migration	biological_process	0.037902	0.55386
GO:0007169	transmembrane receptor protein tyrosine kinase signaling pathway	biological_process	0.038088	0.5562
GO:1902589	single-organism organelle organization	biological_process	0.038206	0.55753
GO:0009056	catabolic process	biological_process	0.038368	0.55951
GO:0018205	peptidyl-lysine modification	biological_process	0.038502	0.56107
GO:0030055	cell-substrate junction	cellular_component	0.038579	0.56181
GO:0021537	telencephalon development	biological_process	0.038715	0.56312
GO:0001889	liver development	biological_process	0.038749	0.56312
GO:0007034	vacuolar transport	biological_process	0.038749	0.56312
GO:0031214	biomineral tissue development	biological_process	0.039039	0.56695
GO:0051260	protein homooligomerization	biological_process	0.03908	0.56714
GO:0018193	peptidyl-amino acid modification	biological_process	0.039179	0.56737
GO:0071417	cellular response to organonitrogen compound	biological_process	0.039268	0.56737
GO:0033238	regulation of cellular amine metabolic process	biological_process	0.039284	0.56737
GO:0043044	ATP-dependent chromatin remodeling	biological_process	0.039284	0.56737
GO:0048536	spleen development	biological_process	0.039284	0.56737
GO:0050873	brown fat cell differentiation	biological_process	0.039284	0.56737
GO:0060612	adipose tissue development	biological_process	0.039284	0.56737
GO:0051259	protein oligomerization	biological_process	0.039502	0.57013
GO:0044798	nuclear transcription factor complex	cellular_component	0.03967	0.57217
GO:0007498	mesoderm development	biological_process	0.040383	0.58026
GO:0031234	extrinsic component of cytoplasmic side of plasma membrane	cellular_component	0.040383	0.58026
GO:0042472	inner ear morphogenesis	biological_process	0.040383	0.58026
GO:0050863	regulation of T cell activation	biological_process	0.040463	0.58026
GO:0061045	negative regulation of wound healing	biological_process	0.040484	0.58026
GO:0021761	limbic system development	biological_process	0.040501	0.58026
GO:0043506	regulation of JUN kinase activity	biological_process	0.040501	0.58026
GO:0046683	response to organophosphorus	biological_process	0.040501	0.58026
GO:0048706	embryonic skeletal system development	biological_process	0.040507	0.58026
GO:0055123	digestive system development	biological_process	0.040507	0.58026
GO:0004683	calmodulin-dependent protein kinase activity	molecular_function	0.041004	0.5852
GO:0014887	cardiac muscle adaptation	biological_process	0.041004	0.5852
GO:0021511	spinal cord patterning	biological_process	0.041004	0.5852
GO:0033137	negative regulation of peptidyl-serine phosphorylation	biological_process	0.041004	0.5852
GO:0019827	stem cell population maintenance	biological_process	0.041019	0.5852
GO:0030027	lamellipodium	cellular_component	0.041019	0.5852
GO:0001654	eye development	biological_process	0.041968	0.59722
GO:0030879	mammary gland development	biological_process	0.04201	0.59722
GO:0009725	response to hormone	biological_process	0.042023	0.59722
GO:0006639	acylglycerol metabolic process	biological_process	0.04206	0.59722
GO:0032420	stereocilium	cellular_component	0.042088	0.59722
GO:0043029	T cell homeostasis	biological_process	0.042088	0.59722
GO:0051489	regulation of filopodium assembly	biological_process	0.042088	0.59722
GO:0060043	regulation of cardiac muscle cell proliferation	biological_process	0.042088	0.59722
GO:0043436	oxoacid metabolic process	biological_process	0.042423	0.60157
GO:0042981	regulation of apoptotic process	biological_process	0.042651	0.6044
GO:0050885	neuromuscular process controlling balance	biological_process	0.042761	0.60556
GO:0071216	cellular response to biotic stimulus	biological_process	0.043093	0.60984
GO:0021915	neural tube development	biological_process	0.043273	0.61116
GO:0042393	histone binding	molecular_function	0.043273	0.61116
GO:0048864	stem cell development	biological_process	0.043273	0.61116
GO:0010817	regulation of hormone levels	biological_process	0.043467	0.61349
GO:0004713	protein tyrosine kinase activity	molecular_function	0.04355	0.61425
GO:0051338	regulation of transferase activity	biological_process	0.043745	0.61623
GO:0002286	T cell activation involved in immune response	biological_process	0.043782	0.61623
GO:0061008	hepaticobiliary system development	biological_process	0.043782	0.61623
GO:2001236	regulation of extrinsic apoptotic signaling pathway	biological_process	0.043807	0.61623
GO:0021782	glial cell development	biological_process	0.044404	0.61818
GO:0031058	positive regulation of histone modification	biological_process	0.044404	0.61818
GO:0045638	negative regulation of myeloid cell differentiation	biological_process	0.044404	0.61818
GO:0008331	high voltage-gated calcium channel activity	molecular_function	0.044636	0.61818
GO:0009437	carnitine metabolic process	biological_process	0.044636	0.61818
GO:0014745	negative regulation of muscle adaptation	biological_process	0.044636	0.61818
GO:0031235	intrinsic component of the cytoplasmic side of the plasma membrane	cellular_component	0.044636	0.61818
GO:0035791	platelet-derived growth factor receptor-beta signaling pathway	biological_process	0.044636	0.61818
GO:0042627	chylomicron	cellular_component	0.044636	0.61818
GO:0043374	CD8-positive, alpha-beta T cell differentiation	biological_process	0.044636	0.61818
GO:0043649	dicarboxylic acid catabolic process	biological_process	0.044636	0.61818
GO:0045625	regulation of T-helper 1 cell differentiation	biological_process	0.044636	0.61818
GO:0060068	vagina development	biological_process	0.044636	0.61818
GO:0060502	epithelial cell proliferation involved in lung morphogenesis	biological_process	0.044636	0.61818
GO:0071564	npBAF complex	cellular_component	0.044636	0.61818
GO:1902414	protein localization to cell junction	biological_process	0.044636	0.61818
GO:1902950	regulation of dendritic spine maintenance	biological_process	0.044636	0.61818
GO:1903025	regulation of RNA polymerase II regulatory region sequence-specific DNA binding	biological_process	0.044636	0.61818
GO:2001169	regulation of ATP biosynthetic process	biological_process	0.044636	0.61818
GO:0006979	response to oxidative stress	biological_process	0.044647	0.61818
GO:0006898	receptor-mediated endocytosis	biological_process	0.044664	0.61818
GO:0021953	central nervous system neuron differentiation	biological_process	0.044664	0.61818
GO:0034330	cell junction organization	biological_process	0.044664	0.61818
GO:1900542	regulation of purine nucleotide metabolic process	biological_process	0.044664	0.61818
GO:0010243	response to organonitrogen compound	biological_process	0.044808	0.61818
GO:0030291	protein serine/threonine kinase inhibitor activity	molecular_function	0.044979	0.61818
GO:0043073	germ cell nucleus	cellular_component	0.044979	0.61818
GO:0060445	branching involved in salivary gland morphogenesis	biological_process	0.044979	0.61818
GO:1902116	negative regulation of organelle assembly	biological_process	0.044979	0.61818
GO:0010761	fibroblast migration	biological_process	0.045002	0.61818
GO:0014888	striated muscle adaptation	biological_process	0.045002	0.61818
GO:0030195	negative regulation of blood coagulation	biological_process	0.045002	0.61818
GO:0042491	auditory receptor cell differentiation	biological_process	0.045002	0.61818
GO:0045620	negative regulation of lymphocyte differentiation	biological_process	0.045002	0.61818
GO:0046503	glycerolipid catabolic process	biological_process	0.045002	0.61818
GO:1900047	negative regulation of hemostasis	biological_process	0.045002	0.61818
GO:0006638	neutral lipid metabolic process	biological_process	0.045549	0.62447
GO:0014020	primary neural tube formation	biological_process	0.045549	0.62447
GO:0051153	regulation of striated muscle cell differentiation	biological_process	0.045549	0.62447
GO:0044089	positive regulation of cellular component biogenesis	biological_process	0.04585	0.62818
GO:2001234	negative regulation of apoptotic signaling pathway	biological_process	0.045916	0.62869
GO:0022412	cellular process involved in reproduction in multicellular organism	biological_process	0.046145	0.63141
GO:0030136	clathrin-coated vesicle	cellular_component	0.046441	0.63463
GO:0046888	negative regulation of hormone secretion	biological_process	0.046441	0.63463
GO:0051272	positive regulation of cellular component movement	biological_process	0.046664	0.63727
GO:0098727	maintenance of cell number	biological_process	0.04672	0.63763
GO:0019900	kinase binding	molecular_function	0.046788	0.63814
GO:0043010	camera-type eye development	biological_process	0.047171	0.64294
GO:0007254	JNK cascade	biological_process	0.047305	0.64394
GO:0051783	regulation of nuclear division	biological_process	0.047305	0.64394
GO:0051966	regulation of synaptic transmission, glutamatergic	biological_process	0.047544	0.64677
GO:0015833	peptide transport	biological_process	0.048019	0.64717
GO:0001948	glycoprotein binding	molecular_function	0.048026	0.64717
GO:0010862	positive regulation of pathway-restricted SMAD protein phosphorylation	biological_process	0.048026	0.64717
GO:0042551	neuron maturation	biological_process	0.048026	0.64717
GO:0004721	phosphoprotein phosphatase activity	molecular_function	0.048224	0.64717
GO:0034976	response to endoplasmic reticulum stress	biological_process	0.048493	0.64717
GO:0022602	ovulation cycle process	biological_process	0.048535	0.64717
GO:0045445	myoblast differentiation	biological_process	0.048535	0.64717
GO:0001919	regulation of receptor recycling	biological_process	0.049137	0.64717
GO:0003298	physiological muscle hypertrophy	biological_process	0.049137	0.64717
GO:0003301	physiological cardiac muscle hypertrophy	biological_process	0.049137	0.64717
GO:0010667	negative regulation of cardiac muscle cell apoptotic process	biological_process	0.049137	0.64717
GO:0010800	positive regulation of peptidyl-threonine phosphorylation	biological_process	0.049137	0.64717
GO:0035066	positive regulation of histone acetylation	biological_process	0.049137	0.64717
GO:0035886	vascular smooth muscle cell differentiation	biological_process	0.049137	0.64717
GO:0045879	negative regulation of smoothened signaling pathway	biological_process	0.049137	0.64717
GO:0061049	cell growth involved in cardiac muscle cell development	biological_process	0.049137	0.64717
GO:0070897	DNA-templated transcriptional preinitiation complex assembly	biological_process	0.049137	0.64717
GO:1904037	positive regulation of epithelial cell apoptotic process	biological_process	0.049137	0.64717
GO:0044802	single-organism membrane organization	biological_process	0.0493	0.64717
GO:0065003	macromolecular complex assembly	biological_process	0.049348	0.64717
GO:0006461	protein complex assembly	biological_process	0.049494	0.64717
GO:0022408	negative regulation of cell-cell adhesion	biological_process	0.049759	0.64717
GO:0070271	protein complex biogenesis	biological_process	0.049993	0.64717
GO:0042733	embryonic digit morphogenesis	biological_process	0.050049	0.64717
GO:0060675	ureteric bud morphogenesis	biological_process	0.050049	0.64717
GO:0001666	response to hypoxia	biological_process	0.05013	0.64717
GO:0003018	vascular process in circulatory system	biological_process	0.05013	0.64717
GO:0006082	organic acid metabolic process	biological_process	0.050133	0.64717
GO:0035249	synaptic transmission, glutamatergic	biological_process	0.050686	0.64717
GO:0060021	palate development	biological_process	0.050686	0.64717
GO:0046982	protein heterodimerization activity	molecular_function	0.050712	0.64717
GO:0033267	axon part	cellular_component	0.051043	0.64717
GO:0043067	regulation of programmed cell death	biological_process	0.051051	0.64717
GO:0043627	response to estrogen	biological_process	0.051122	0.64717
GO:0006915	apoptotic process	biological_process	0.051133	0.64717
GO:0050819	negative regulation of coagulation	biological_process	0.05116	0.64717
GO:0060428	lung epithelium development	biological_process	0.05116	0.64717
GO:0071219	cellular response to molecule of bacterial origin	biological_process	0.051165	0.64717
GO:0048520	positive regulation of behavior	biological_process	0.051327	0.64717
GO:0009628	response to abiotic stimulus	biological_process	0.051354	0.64717
GO:0031098	stress-activated protein kinase signaling cascade	biological_process	0.051479	0.64717
GO:0007411	axon guidance	biological_process	0.051583	0.64717
GO:0001553	luteinization	biological_process	0.051773	0.64717
GO:0002024	diet induced thermogenesis	biological_process	0.051773	0.64717
GO:0004115	3',5'-cyclic-AMP phosphodiesterase activity	molecular_function	0.051773	0.64717
GO:0006596	polyamine biosynthetic process	biological_process	0.051773	0.64717
GO:0007351	tripartite regional subdivision	biological_process	0.051773	0.64717
GO:0008595	anterior/posterior axis specification, embryo	biological_process	0.051773	0.64717
GO:0010882	regulation of cardiac muscle contraction by calcium ion signaling	biological_process	0.051773	0.64717
GO:0010935	regulation of macrophage cytokine production	biological_process	0.051773	0.64717
GO:0010998	regulation of translational initiation by eIF2 alpha phosphorylation	biological_process	0.051773	0.64717
GO:0021548	pons development	biological_process	0.051773	0.64717
GO:0021604	cranial nerve structural organization	biological_process	0.051773	0.64717
GO:0021702	cerebellar Purkinje cell differentiation	biological_process	0.051773	0.64717
GO:0030213	hyaluronan biosynthetic process	biological_process	0.051773	0.64717
GO:0031223	auditory behavior	biological_process	0.051773	0.64717
GO:0032494	response to peptidoglycan	biological_process	0.051773	0.64717
GO:0034362	low-density lipoprotein particle	cellular_component	0.051773	0.64717
GO:0036312	phosphatidylinositol 3-kinase regulatory subunit binding	molecular_function	0.051773	0.64717
GO:0043117	positive regulation of vascular permeability	biological_process	0.051773	0.64717
GO:0045136	development of secondary sexual characteristics	biological_process	0.051773	0.64717
GO:0045591	positive regulation of regulatory T cell differentiation	biological_process	0.051773	0.64717
GO:0045899	positive regulation of RNA polymerase II transcriptional preinitiation complex assembly	biological_process	0.051773	0.64717
GO:0048340	paraxial mesoderm morphogenesis	biological_process	0.051773	0.64717
GO:0048742	regulation of skeletal muscle fiber development	biological_process	0.051773	0.64717
GO:0050811	GABA receptor binding	molecular_function	0.051773	0.64717
GO:0055089	fatty acid homeostasis	biological_process	0.051773	0.64717
GO:0060263	regulation of respiratory burst	biological_process	0.051773	0.64717
GO:0060391	positive regulation of SMAD protein import into nucleus	biological_process	0.051773	0.64717
GO:0071402	cellular response to lipoprotein particle stimulus	biological_process	0.051773	0.64717
GO:0072216	positive regulation of metanephros development	biological_process	0.051773	0.64717
GO:0072537	fibroblast activation	biological_process	0.051773	0.64717
GO:0097369	sodium ion import	biological_process	0.051773	0.64717
GO:1900121	negative regulation of receptor binding	biological_process	0.051773	0.64717
GO:2000052	positive regulation of non-canonical Wnt signaling pathway	biological_process	0.051773	0.64717
GO:2000105	positive regulation of DNA-dependent DNA replication	biological_process	0.051773	0.64717
GO:2000773	negative regulation of cellular senescence	biological_process	0.051773	0.64717
GO:0007569	cell aging	biological_process	0.051806	0.64717
GO:0048660	regulation of smooth muscle cell proliferation	biological_process	0.051806	0.64717
GO:0005783	endoplasmic reticulum	cellular_component	0.052002	0.64717
GO:0045296	cadherin binding	molecular_function	0.052197	0.64717
GO:0012501	programmed cell death	biological_process	0.05256	0.64717
GO:0072171	mesonephric tubule morphogenesis	biological_process	0.052631	0.64717
GO:0006641	triglyceride metabolic process	biological_process	0.052894	0.64717
GO:0002828	regulation of type 2 immune response	biological_process	0.053476	0.64717
GO:0032281	AMPA glutamate receptor complex	cellular_component	0.053476	0.64717
GO:0045662	negative regulation of myoblast differentiation	biological_process	0.053476	0.64717
GO:1903429	regulation of cell maturation	biological_process	0.053476	0.64717
GO:2000772	regulation of cellular senescence	biological_process	0.053476	0.64717
GO:0009100	glycoprotein metabolic process	biological_process	0.053662	0.64717
GO:0033619	membrane protein proteolysis	biological_process	0.054402	0.64717
GO:0043954	cellular component maintenance	biological_process	0.054402	0.64717
GO:0048365	Rac GTPase binding	molecular_function	0.054402	0.64717
GO:0072132	mesenchyme morphogenesis	biological_process	0.054402	0.64717
GO:0045619	regulation of lymphocyte differentiation	biological_process	0.054558	0.64717
GO:0097485	neuron projection guidance	biological_process	0.054574	0.64717
GO:0005925	focal adhesion	cellular_component	0.054747	0.64717
GO:0017015	regulation of transforming growth factor beta receptor signaling pathway	biological_process	0.055161	0.64717
GO:0043255	regulation of carbohydrate biosynthetic process	biological_process	0.055161	0.64717
GO:0014855	striated muscle cell proliferation	biological_process	0.055289	0.64717
GO:2000738	positive regulation of stem cell differentiation	biological_process	0.055289	0.64717
GO:0044446	intracellular organelle part	cellular_component	0.055639	0.64717
GO:0035148	tube formation	biological_process	0.056221	0.64717
GO:0001635	calcitonin gene-related peptide receptor activity	molecular_function	0.056419	0.64717
GO:0002362	CD4-positive, CD25-positive, alpha-beta regulatory T cell lineage commitment	biological_process	0.056419	0.64717
GO:0003165	Purkinje myocyte development	biological_process	0.056419	0.64717
GO:0003290	atrial septum secundum morphogenesis	biological_process	0.056419	0.64717
GO:0003858	3-hydroxybutyrate dehydrogenase activity	molecular_function	0.056419	0.64717
GO:0004084	branched-chain-amino-acid transaminase activity	molecular_function	0.056419	0.64717
GO:0004360	glutamine-fructose-6-phosphate transaminase (isomerizing) activity	molecular_function	0.056419	0.64717
GO:0004372	glycine hydroxymethyltransferase activity	molecular_function	0.056419	0.64717
GO:0004609	phosphatidylserine decarboxylase activity	molecular_function	0.056419	0.64717
GO:0004618	phosphoglycerate kinase activity	molecular_function	0.056419	0.64717
GO:0004637	phosphoribosylamine-glycine ligase activity	molecular_function	0.056419	0.64717
GO:0004657	proline dehydrogenase activity	molecular_function	0.056419	0.64717
GO:0004698	calcium-dependent protein kinase C activity	molecular_function	0.056419	0.64717
GO:0004823	leucine-tRNA ligase activity	molecular_function	0.056419	0.64717
GO:0005110	frizzled-2 binding	molecular_function	0.056419	0.64717
GO:0005459	UDP-galactose transmembrane transporter activity	molecular_function	0.056419	0.64717
GO:0006429	leucyl-tRNA aminoacylation	biological_process	0.056419	0.64717
GO:0006550	isoleucine catabolic process	biological_process	0.056419	0.64717
GO:0006649	phospholipid transfer to membrane	biological_process	0.056419	0.64717
GO:0007037	vacuolar phosphate transport	biological_process	0.056419	0.64717
GO:0007527	adult somatic muscle development	biological_process	0.056419	0.64717
GO:0008124	4-alpha-hydroxytetrahydrobiopterin dehydratase activity	molecular_function	0.056419	0.64717
GO:0008269	JAK pathway signal transduction adaptor activity	molecular_function	0.056419	0.64717
GO:0008489	UDP-galactose:glucosylceramide beta-1,4-galactosyltransferase activity	molecular_function	0.056419	0.64717
GO:0008545	JUN kinase kinase activity	molecular_function	0.056419	0.64717
GO:0009082	branched-chain amino acid biosynthetic process	biological_process	0.056419	0.64717
GO:0009098	leucine biosynthetic process	biological_process	0.056419	0.64717
GO:0009099	valine biosynthetic process	biological_process	0.056419	0.64717
GO:0009744	response to sucrose	biological_process	0.056419	0.64717
GO:0009814	defense response, incompatible interaction	biological_process	0.056419	0.64717
GO:0010465	nerve growth factor receptor activity	molecular_function	0.056419	0.64717
GO:0010512	negative regulation of phosphatidylinositol biosynthetic process	biological_process	0.056419	0.64717
GO:0010813	neuropeptide catabolic process	biological_process	0.056419	0.64717
GO:0010877	lipid transport involved in lipid storage	biological_process	0.056419	0.64717
GO:0014038	regulation of Schwann cell differentiation	biological_process	0.056419	0.64717
GO:0014040	positive regulation of Schwann cell differentiation	biological_process	0.056419	0.64717
GO:0014740	negative regulation of muscle hyperplasia	biological_process	0.056419	0.64717
GO:0014805	smooth muscle adaptation	biological_process	0.056419	0.64717
GO:0014809	regulation of skeletal muscle contraction by regulation of release of sequestered calcium ion	biological_process	0.056419	0.64717
GO:0015389	pyrimidine- and adenine-specific:sodium symporter activity	molecular_function	0.056419	0.64717
GO:0015785	UDP-galactose transport	biological_process	0.056419	0.64717
GO:0015851	nucleobase transport	biological_process	0.056419	0.64717
GO:0015855	pyrimidine nucleobase transport	biological_process	0.056419	0.64717
GO:0015864	pyrimidine nucleoside transport	biological_process	0.056419	0.64717
GO:0016031	tRNA import into mitochondrion	biological_process	0.056419	0.64717
GO:0017057	6-phosphogluconolactonase activity	molecular_function	0.056419	0.64717
GO:0019049	evasion or tolerance of host defenses by virus	biological_process	0.056419	0.64717
GO:0019264	glycine biosynthetic process from serine	biological_process	0.056419	0.64717
GO:0019550	glutamate catabolic process to aspartate	biological_process	0.056419	0.64717
GO:0019551	glutamate catabolic process to 2-oxoglutarate	biological_process	0.056419	0.64717
GO:0021560	abducens nerve development	biological_process	0.056419	0.64717
GO:0021598	abducens nerve morphogenesis	biological_process	0.056419	0.64717
GO:0021599	abducens nerve formation	biological_process	0.056419	0.64717
GO:0021750	vestibular nucleus development	biological_process	0.056419	0.64717
GO:0021769	orbitofrontal cortex development	biological_process	0.056419	0.64717
GO:0021840	directional guidance of interneurons involved in migration from the subpallium to the cortex	biological_process	0.056419	0.64717
GO:0021842	chemorepulsion involved in interneuron migration from the subpallium to the cortex	biological_process	0.056419	0.64717
GO:0023025	MHC class Ib protein complex binding	molecular_function	0.056419	0.64717
GO:0023030	MHC class Ib protein binding, via antigen binding groove	molecular_function	0.056419	0.64717
GO:0031335	regulation of sulfur amino acid metabolic process	biological_process	0.056419	0.64717
GO:0031673	H zone	cellular_component	0.056419	0.64717
GO:0031798	type 1 metabotropic glutamate receptor binding	molecular_function	0.056419	0.64717
GO:0032764	negative regulation of mast cell cytokine production	biological_process	0.056419	0.64717
GO:0032805	positive regulation of low-density lipoprotein particle receptor catabolic process	biological_process	0.056419	0.64717
GO:0034285	response to disaccharide	biological_process	0.056419	0.64717
GO:0034378	chylomicron assembly	biological_process	0.056419	0.64717
GO:0035120	post-embryonic appendage morphogenesis	biological_process	0.056419	0.64717
GO:0035127	post-embryonic limb morphogenesis	biological_process	0.056419	0.64717
GO:0035402	histone kinase activity (H3-T11 specific)	molecular_function	0.056419	0.64717
GO:0035403	histone kinase activity (H3-T6 specific)	molecular_function	0.056419	0.64717
GO:0035408	histone H3-T6 phosphorylation	biological_process	0.056419	0.64717
GO:0035607	fibroblast growth factor receptor signaling pathway involved in orbitofrontal cortex development	biological_process	0.056419	0.64717
GO:0035709	memory T cell activation	biological_process	0.056419	0.64717
GO:0036004	GAF domain binding	molecular_function	0.056419	0.64717
GO:0036483	neuron intrinsic apoptotic signaling pathway in response to endoplasmic reticulum stress	biological_process	0.056419	0.64717
GO:0038007	netrin-activated signaling pathway	biological_process	0.056419	0.64717
GO:0038025	reelin receptor activity	molecular_function	0.056419	0.64717
GO:0038052	RNA polymerase II transcription factor activity, estrogen-activated sequence-specific DNA binding	molecular_function	0.056419	0.64717
GO:0038163	thrombopoietin-mediated signaling pathway	biological_process	0.056419	0.64717
GO:0043376	regulation of CD8-positive, alpha-beta T cell differentiation	biological_process	0.056419	0.64717
GO:0044317	rod spherule	cellular_component	0.056419	0.64717
GO:0044413	avoidance of host defenses	biological_process	0.056419	0.64717
GO:0044415	evasion or tolerance of host defenses	biological_process	0.056419	0.64717
GO:0045643	regulation of eosinophil differentiation	biological_process	0.056419	0.64717
GO:0045645	positive regulation of eosinophil differentiation	biological_process	0.056419	0.64717
GO:0045659	negative regulation of neutrophil differentiation	biological_process	0.056419	0.64717
GO:0045977	positive regulation of mitotic cell cycle, embryonic	biological_process	0.056419	0.64717
GO:0046671	negative regulation of retinal cell programmed cell death	biological_process	0.056419	0.64717
GO:0048372	lateral mesodermal cell fate commitment	biological_process	0.056419	0.64717
GO:0048377	lateral mesodermal cell fate specification	biological_process	0.056419	0.64717
GO:0048378	regulation of lateral mesodermal cell fate specification	biological_process	0.056419	0.64717
GO:0048632	negative regulation of skeletal muscle tissue growth	biological_process	0.056419	0.64717
GO:0050211	procollagen galactosyltransferase activity	molecular_function	0.056419	0.64717
GO:0050509	N-acetylglucosaminyl-proteoglycan 4-beta-glucuronosyltransferase activity	molecular_function	0.056419	0.64717
GO:0051597	response to methylmercury	biological_process	0.056419	0.64717
GO:0051832	avoidance of defenses of other organism involved in symbiotic interaction	biological_process	0.056419	0.64717
GO:0051834	evasion or tolerance of defenses of other organism involved in symbiotic interaction	biological_process	0.056419	0.64717
GO:0051885	positive regulation of anagen	biological_process	0.056419	0.64717
GO:0051886	negative regulation of anagen	biological_process	0.056419	0.64717
GO:0052654	L-leucine transaminase activity	molecular_function	0.056419	0.64717
GO:0052655	L-valine transaminase activity	molecular_function	0.056419	0.64717
GO:0052656	L-isoleucine transaminase activity	molecular_function	0.056419	0.64717
GO:0052815	medium-chain acyl-CoA hydrolase activity	molecular_function	0.056419	0.64717
GO:0060031	mediolateral intercalation	biological_process	0.056419	0.64717
GO:0060067	cervix development	biological_process	0.056419	0.64717
GO:0060171	stereocilium membrane	cellular_component	0.056419	0.64717
GO:0060220	camera-type eye photoreceptor cell fate commitment	biological_process	0.056419	0.64717
GO:0060599	lateral sprouting involved in mammary gland duct morphogenesis	biological_process	0.056419	0.64717
GO:0060733	regulation of eIF2 alpha phosphorylation by amino acid starvation	biological_process	0.056419	0.64717
GO:0060775	planar cell polarity pathway involved in gastrula mediolateral intercalation	biological_process	0.056419	0.64717
GO:0060809	mesodermal to mesenchymal transition involved in gastrulation	biological_process	0.056419	0.64717
GO:0060857	establishment of glial blood-brain barrier	biological_process	0.056419	0.64717
GO:0060932	His-Purkinje system cell differentiation	biological_process	0.056419	0.64717
GO:0061026	cardiac muscle tissue regeneration	biological_process	0.056419	0.64717
GO:0061076	negative regulation of neural retina development	biological_process	0.056419	0.64717
GO:0061347	planar cell polarity pathway involved in outflow tract morphogenesis	biological_process	0.056419	0.64717
GO:0061348	planar cell polarity pathway involved in ventricular septum morphogenesis	biological_process	0.056419	0.64717
GO:0061349	planar cell polarity pathway involved in cardiac right atrium morphogenesis	biological_process	0.056419	0.64717
GO:0061350	planar cell polarity pathway involved in cardiac muscle tissue morphogenesis	biological_process	0.056419	0.64717
GO:0061354	planar cell polarity pathway involved in pericardium morphogenesis	biological_process	0.056419	0.64717
GO:0061582	intestinal epithelial cell migration	biological_process	0.056419	0.64717
GO:0061709	reticulophagy	biological_process	0.056419	0.64717
GO:0070096	mitochondrial outer membrane translocase complex assembly	biological_process	0.056419	0.64717
GO:0070171	negative regulation of tooth mineralization	biological_process	0.056419	0.64717
GO:0071105	response to interleukin-11	biological_process	0.056419	0.64717
GO:0071148	TEAD-1-YAP complex	cellular_component	0.056419	0.64717
GO:0071159	NF-kappaB complex	cellular_component	0.056419	0.64717
GO:0071262	regulation of translational initiation in response to starvation	biological_process	0.056419	0.64717
GO:0071264	positive regulation of translational initiation in response to starvation	biological_process	0.056419	0.64717
GO:0071505	response to mycophenolic acid	biological_process	0.056419	0.64717
GO:0071506	cellular response to mycophenolic acid	biological_process	0.056419	0.64717
GO:0072011	glomerular endothelium development	biological_process	0.056419	0.64717
GO:0072156	distal tubule morphogenesis	biological_process	0.056419	0.64717
GO:0072425	signal transduction involved in G2 DNA damage checkpoint	biological_process	0.056419	0.64717
GO:0072434	signal transduction involved in mitotic G2 DNA damage checkpoint	biological_process	0.056419	0.64717
GO:0072752	cellular response to rapamycin	biological_process	0.056419	0.64717
GO:0086038	calcium:sodium antiporter activity involved in regulation of cardiac muscle cell membrane potential	molecular_function	0.056419	0.64717
GO:0090555	phosphatidylethanolamine-translocating ATPase activity	molecular_function	0.056419	0.64717
GO:0097089	methyl-branched fatty acid metabolic process	biological_process	0.056419	0.64717
GO:0097117	guanylate kinase-associated protein clustering	biological_process	0.056419	0.64717
GO:0097325	melanocyte proliferation	biological_process	0.056419	0.64717
GO:0097362	MCM8-MCM9 complex	cellular_component	0.056419	0.64717
GO:0097444	spine apparatus	cellular_component	0.056419	0.64717
GO:0097457	hippocampal mossy fiber	cellular_component	0.056419	0.64717
GO:0100052	negative regulation of G1/S transition of mitotic cell cycle by transcription from RNA polymerase II promoter	biological_process	0.056419	0.64717
GO:1900149	positive regulation of Schwann cell migration	biological_process	0.056419	0.64717
GO:1900477	negative regulation of G1/S transition of mitotic cell cycle by negative regulation of transcription from RNA polymerase II promoter	biological_process	0.056419	0.64717
GO:1901090	regulation of protein tetramerization	biological_process	0.056419	0.64717
GO:1901091	negative regulation of protein tetramerization	biological_process	0.056419	0.64717
GO:1901093	regulation of protein homotetramerization	biological_process	0.056419	0.64717
GO:1901094	negative regulation of protein homotetramerization	biological_process	0.056419	0.64717
GO:1901383	negative regulation of chorionic trophoblast cell proliferation	biological_process	0.056419	0.64717
GO:1901630	negative regulation of presynaptic membrane organization	biological_process	0.056419	0.64717
GO:1902283	negative regulation of primary amine oxidase activity	biological_process	0.056419	0.64717
GO:1902379	chemoattractant activity involved in axon guidance	molecular_function	0.056419	0.64717
GO:1902528	regulation of protein linear polyubiquitination	biological_process	0.056419	0.64717
GO:1902530	positive regulation of protein linear polyubiquitination	biological_process	0.056419	0.64717
GO:1902722	positive regulation of prolactin secretion	biological_process	0.056419	0.64717
GO:1902737	dendritic filopodium	cellular_component	0.056419	0.64717
GO:1902867	negative regulation of retina development in camera-type eye	biological_process	0.056419	0.64717
GO:1902870	negative regulation of amacrine cell differentiation	biological_process	0.056419	0.64717
GO:1902994	regulation of phospholipid efflux	biological_process	0.056419	0.64717
GO:1902995	positive regulation of phospholipid efflux	biological_process	0.056419	0.64717
GO:1903381	regulation of endoplasmic reticulum stress-induced neuron intrinsic apoptotic signaling pathway	biological_process	0.056419	0.64717
GO:1903382	negative regulation of endoplasmic reticulum stress-induced neuron intrinsic apoptotic signaling pathway	biological_process	0.056419	0.64717
GO:1903406	regulation of sodium:potassium-exchanging ATPase activity	biological_process	0.056419	0.64717
GO:1903463	regulation of mitotic cell cycle DNA replication	biological_process	0.056419	0.64717
GO:1903589	positive regulation of blood vessel endothelial cell proliferation involved in sprouting angiogenesis	biological_process	0.056419	0.64717
GO:1904049	negative regulation of spontaneous neurotransmitter secretion	biological_process	0.056419	0.64717
GO:1904211	membrane protein proteolysis involved in retrograde protein transport, ER to cytosol	biological_process	0.056419	0.64717
GO:1990164	histone H2A phosphorylation	biological_process	0.056419	0.64717
GO:1990379	lipid transport across blood brain barrier	biological_process	0.056419	0.64717
GO:1990415	Pex17p-Pex14p docking complex	cellular_component	0.056419	0.64717
GO:1990429	peroxisomal importomer complex	cellular_component	0.056419	0.64717
GO:2000124	regulation of endocannabinoid signaling pathway	biological_process	0.056419	0.64717
GO:2000567	regulation of memory T cell activation	biological_process	0.056419	0.64717
GO:2000568	positive regulation of memory T cell activation	biological_process	0.056419	0.64717
GO:2000642	negative regulation of early endosome to late endosome transport	biological_process	0.056419	0.64717
GO:2000707	positive regulation of dense core granule biogenesis	biological_process	0.056419	0.64717
GO:2000724	positive regulation of cardiac vascular smooth muscle cell differentiation	biological_process	0.056419	0.64717
GO:2000830	positive regulation of parathyroid hormone secretion	biological_process	0.056419	0.64717
GO:2000872	positive regulation of progesterone secretion	biological_process	0.056419	0.64717
GO:2001107	negative regulation of Rho guanyl-nucleotide exchange factor activity	biological_process	0.056419	0.64717
GO:2001203	positive regulation of transforming growth factor-beta secretion	biological_process	0.056419	0.64717
GO:0042886	amide transport	biological_process	0.056823	0.65145
GO:0018108	peptidyl-tyrosine phosphorylation	biological_process	0.056993	0.65269
GO:1903037	regulation of leukocyte cell-cell adhesion	biological_process	0.056993	0.65269
GO:0001736	establishment of planar polarity	biological_process	0.057754	0.65806
GO:0008328	ionotropic glutamate receptor complex	cellular_component	0.057754	0.65806
GO:0008347	glial cell migration	biological_process	0.057754	0.65806
GO:0010656	negative regulation of muscle cell apoptotic process	biological_process	0.057754	0.65806
GO:0055081	anion homeostasis	biological_process	0.057754	0.65806
GO:0006606	protein import into nucleus	biological_process	0.057789	0.65806
GO:0044744	protein targeting to nucleus	biological_process	0.057789	0.65806
GO:1902593	single-organism nuclear import	biological_process	0.057789	0.65806
GO:0002026	regulation of the force of heart contraction	biological_process	0.057992	0.65806
GO:0042558	pteridine-containing compound metabolic process	biological_process	0.057992	0.65806
GO:0043276	anoikis	biological_process	0.057992	0.65806
GO:0050699	WW domain binding	molecular_function	0.057992	0.65806
GO:0051491	positive regulation of filopodium assembly	biological_process	0.057992	0.65806
GO:0060977	coronary vasculature morphogenesis	biological_process	0.057992	0.65806
GO:0090162	establishment of epithelial cell polarity	biological_process	0.057992	0.65806
GO:0090568	nuclear transcriptional repressor complex	cellular_component	0.057992	0.65806
GO:2000758	positive regulation of peptidyl-lysine acetylation	biological_process	0.057992	0.65806
GO:0032102	negative regulation of response to external stimulus	biological_process	0.058237	0.66048
GO:0080135	regulation of cellular response to stress	biological_process	0.058548	0.66202
GO:2001233	regulation of apoptotic signaling pathway	biological_process	0.058774	0.66202
GO:0002684	positive regulation of immune system process	biological_process	0.058833	0.66202
GO:0045807	positive regulation of endocytosis	biological_process	0.05909	0.66202
GO:0046660	female sex differentiation	biological_process	0.05909	0.66202
GO:0048565	digestive tract development	biological_process	0.059193	0.66202
GO:0045732	positive regulation of protein catabolic process	biological_process	0.05927	0.66202
GO:0060348	bone development	biological_process	0.05927	0.66202
GO:0000188	inactivation of MAPK activity	biological_process	0.059284	0.66202
GO:0005545	1-phosphatidylinositol binding	molecular_function	0.059284	0.66202
GO:0006198	cAMP catabolic process	biological_process	0.059284	0.66202
GO:0006337	nucleosome disassembly	biological_process	0.059284	0.66202
GO:0006577	amino-acid betaine metabolic process	biological_process	0.059284	0.66202
GO:0016322	neuron remodeling	biological_process	0.059284	0.66202
GO:0021681	cerebellar granular layer development	biological_process	0.059284	0.66202
GO:0021694	cerebellar Purkinje cell layer formation	biological_process	0.059284	0.66202
GO:0021932	hindbrain radial glia guided cell migration	biological_process	0.059284	0.66202
GO:0030575	nuclear body organization	biological_process	0.059284	0.66202
GO:0030828	positive regulation of cGMP biosynthetic process	biological_process	0.059284	0.66202
GO:0042559	pteridine-containing compound biosynthetic process	biological_process	0.059284	0.66202
GO:0043558	regulation of translational initiation in response to stress	biological_process	0.059284	0.66202
GO:0045198	establishment of epithelial cell apical/basal polarity	biological_process	0.059284	0.66202
GO:0045332	phospholipid translocation	biological_process	0.059284	0.66202
GO:0051400	BH domain binding	molecular_function	0.059284	0.66202
GO:0060831	smoothened signaling pathway involved in dorsal/ventral neural tube patterning	biological_process	0.059284	0.66202
GO:0071565	nBAF complex	cellular_component	0.059284	0.66202
GO:0071880	adenylate cyclase-activating adrenergic receptor signaling pathway	biological_process	0.059284	0.66202
GO:0090179	planar cell polarity pathway involved in neural tube closure	biological_process	0.059284	0.66202
GO:2000651	positive regulation of sodium ion transmembrane transporter activity	biological_process	0.059284	0.66202
GO:0009057	macromolecule catabolic process	biological_process	0.059424	0.66323
GO:0046328	regulation of JNK cascade	biological_process	0.059647	0.66485
GO:0048592	eye morphogenesis	biological_process	0.059647	0.66485
GO:0043523	regulation of neuron apoptotic process	biological_process	0.059664	0.66485
GO:1901215	negative regulation of neuron death	biological_process	0.059773	0.6657
GO:0032231	regulation of actin filament bundle assembly	biological_process	0.059867	0.6657
GO:1903844	regulation of cellular response to transforming growth factor beta stimulus	biological_process	0.059867	0.6657
GO:2001237	negative regulation of extrinsic apoptotic signaling pathway	biological_process	0.059867	0.6657
GO:0007283	spermatogenesis	biological_process	0.06036	0.67083
GO:0005924	cell-substrate adherens junction	cellular_component	0.060428	0.67124
GO:0043234	protein complex	cellular_component	0.060671	0.67358
GO:0018212	peptidyl-tyrosine modification	biological_process	0.06078	0.67395
GO:0010389	regulation of G2/M transition of mitotic cell cycle	biological_process	0.060832	0.67395
GO:0051588	regulation of neurotransmitter transport	biological_process	0.060832	0.67395
GO:1901607	alpha-amino acid biosynthetic process	biological_process	0.060832	0.67395
GO:0002822	regulation of adaptive immune response based on somatic recombination of immune receptors built from immunoglobulin superfamily domains	biological_process	0.061007	0.67483
GO:0045931	positive regulation of mitotic cell cycle	biological_process	0.061007	0.67483
GO:0048659	smooth muscle cell proliferation	biological_process	0.061007	0.67483
GO:0007010	cytoskeleton organization	biological_process	0.061202	0.67498
GO:0007164	establishment of tissue polarity	biological_process	0.061213	0.67498
GO:0035315	hair cell differentiation	biological_process	0.061213	0.67498
GO:0046580	negative regulation of Ras protein signal transduction	biological_process	0.061213	0.67498
GO:0046676	negative regulation of insulin secretion	biological_process	0.061213	0.67498
GO:0090398	cellular senescence	biological_process	0.061213	0.67498
GO:0001649	osteoblast differentiation	biological_process	0.061294	0.67517
GO:0001046	core promoter sequence-specific DNA binding	molecular_function	0.061327	0.67517
GO:0006997	nucleus organization	biological_process	0.061327	0.67517
GO:0006473	protein acetylation	biological_process	0.061409	0.67537
GO:0072509	divalent inorganic cation transmembrane transporter activity	molecular_function	0.061409	0.67537
GO:1903310	positive regulation of chromatin modification	biological_process	0.062306	0.68437
GO:0048232	male gamete generation	biological_process	0.062415	0.68437
GO:0001964	startle response	biological_process	0.062682	0.68437
GO:0006270	DNA replication initiation	biological_process	0.062682	0.68437
GO:0010664	negative regulation of striated muscle cell apoptotic process	biological_process	0.062682	0.68437
GO:0021680	cerebellar Purkinje cell layer development	biological_process	0.062682	0.68437
GO:0033598	mammary gland epithelial cell proliferation	biological_process	0.062682	0.68437
GO:0035035	histone acetyltransferase binding	molecular_function	0.062682	0.68437
GO:0035094	response to nicotine	biological_process	0.062682	0.68437
GO:0035255	ionotropic glutamate receptor binding	molecular_function	0.062682	0.68437
GO:0046461	neutral lipid catabolic process	biological_process	0.062682	0.68437
GO:0046464	acylglycerol catabolic process	biological_process	0.062682	0.68437
GO:0060292	long term synaptic depression	biological_process	0.062682	0.68437
GO:0086091	regulation of heart rate by cardiac conduction	biological_process	0.062682	0.68437
GO:0005975	carbohydrate metabolic process	biological_process	0.062775	0.68503
GO:0033043	regulation of organelle organization	biological_process	0.062999	0.68712
GO:0051170	nuclear import	biological_process	0.063199	0.68895
GO:0005977	glycogen metabolic process	biological_process	0.063718	0.69245
GO:0006073	cellular glucan metabolic process	biological_process	0.063718	0.69245
GO:0010923	negative regulation of phosphatase activity	biological_process	0.063718	0.69245
GO:0044042	glucan metabolic process	biological_process	0.063718	0.69245
GO:0051965	positive regulation of synapse assembly	biological_process	0.063718	0.69245
GO:0090630	activation of GTPase activity	biological_process	0.063718	0.69245
GO:0042493	response to drug	biological_process	0.064414	0.69929
GO:0090068	positive regulation of cell cycle process	biological_process	0.064414	0.69929
GO:0003779	actin binding	molecular_function	0.064493	0.6998
GO:0043270	positive regulation of ion transport	biological_process	0.064603	0.70026
GO:0046883	regulation of hormone secretion	biological_process	0.064603	0.70026
GO:0010564	regulation of cell cycle process	biological_process	0.064731	0.701
GO:0032589	neuron projection membrane	cellular_component	0.06478	0.701
GO:0035065	regulation of histone acetylation	biological_process	0.06478	0.701
GO:0001952	regulation of cell-matrix adhesion	biological_process	0.064804	0.701
GO:0032874	positive regulation of stress-activated MAPK cascade	biological_process	0.064957	0.70194
GO:0052652	cyclic purine nucleotide metabolic process	biological_process	0.064957	0.70194
GO:0030217	T cell differentiation	biological_process	0.065513	0.70758
GO:0015758	glucose transport	biological_process	0.065733	0.70953
GO:0045787	positive regulation of cell cycle	biological_process	0.065807	0.70953
GO:0071824	protein-DNA complex subunit organization	biological_process	0.06593	0.70953
GO:0043583	ear development	biological_process	0.066011	0.70953
GO:1903522	regulation of blood circulation	biological_process	0.066011	0.70953
GO:0008589	regulation of smoothened signaling pathway	biological_process	0.06668	0.70953
GO:0060113	inner ear receptor cell differentiation	biological_process	0.06668	0.70953
GO:0008219	cell death	biological_process	0.066819	0.70953
GO:0016265	death	biological_process	0.066819	0.70953
GO:0061351	neural precursor cell proliferation	biological_process	0.066892	0.70953
GO:0001838	embryonic epithelial tube formation	biological_process	0.06699	0.70953
GO:0009190	cyclic nucleotide biosynthetic process	biological_process	0.06699	0.70953
GO:0030799	regulation of cyclic nucleotide metabolic process	biological_process	0.06699	0.70953
GO:0070304	positive regulation of stress-activated protein kinase signaling cascade	biological_process	0.06699	0.70953
GO:0016887	ATPase activity	molecular_function	0.067012	0.70953
GO:0004697	protein kinase C activity	molecular_function	0.067141	0.70953
GO:0005388	calcium-transporting ATPase activity	molecular_function	0.067141	0.70953
GO:0006855	drug transmembrane transport	biological_process	0.067141	0.70953
GO:0010523	negative regulation of calcium ion transport into cytosol	biological_process	0.067141	0.70953
GO:0010644	cell communication by electrical coupling	biological_process	0.067141	0.70953
GO:0010934	macrophage cytokine production	biological_process	0.067141	0.70953
GO:0015693	magnesium ion transport	biological_process	0.067141	0.70953
GO:0016208	AMP binding	molecular_function	0.067141	0.70953
GO:0017049	GTP-Rho binding	molecular_function	0.067141	0.70953
GO:0021819	layer formation in cerebral cortex	biological_process	0.067141	0.70953
GO:0032460	negative regulation of protein oligomerization	biological_process	0.067141	0.70953
GO:0034204	lipid translocation	biological_process	0.067141	0.70953
GO:0034236	protein kinase A catalytic subunit binding	molecular_function	0.067141	0.70953
GO:0035641	locomotory exploration behavior	biological_process	0.067141	0.70953
GO:0036445	neuronal stem cell division	biological_process	0.067141	0.70953
GO:0042921	glucocorticoid receptor signaling pathway	biological_process	0.067141	0.70953
GO:0043121	neurotrophin binding	molecular_function	0.067141	0.70953
GO:0045898	regulation of RNA polymerase II transcriptional preinitiation complex assembly	biological_process	0.067141	0.70953
GO:0050872	white fat cell differentiation	biological_process	0.067141	0.70953
GO:0051000	positive regulation of nitric-oxide synthase activity	biological_process	0.067141	0.70953
GO:0051004	regulation of lipoprotein lipase activity	biological_process	0.067141	0.70953
GO:0051044	positive regulation of membrane protein ectodomain proteolysis	biological_process	0.067141	0.70953
GO:0051085	chaperone mediated protein folding requiring cofactor	biological_process	0.067141	0.70953
GO:0055057	neuroblast division	biological_process	0.067141	0.70953
GO:0070293	renal absorption	biological_process	0.067141	0.70953
GO:0090178	regulation of establishment of planar polarity involved in neural tube closure	biological_process	0.067141	0.70953
GO:2000811	negative regulation of anoikis	biological_process	0.067141	0.70953
GO:2001028	positive regulation of endothelial cell chemotaxis	biological_process	0.067141	0.70953
GO:0014074	response to purine-containing compound	biological_process	0.06736	0.71091
GO:0042698	ovulation cycle	biological_process	0.06736	0.71091
GO:0002753	cytoplasmic pattern recognition receptor signaling pathway	biological_process	0.067542	0.71091
GO:0033032	regulation of myeloid cell apoptotic process	biological_process	0.067542	0.71091
GO:0034340	response to type I interferon	biological_process	0.067542	0.71091
GO:0048013	ephrin receptor signaling pathway	biological_process	0.067542	0.71091
GO:1901099	negative regulation of signal transduction in absence of ligand	biological_process	0.067542	0.71091
[truncated: 5,487 more rows]
