# Supplementary material for: Exploration of the Effect on Genome-Wide DNA Methylation by miR-143 Knock-Out in Mice Liver
Source: Int J Mol Sci. 2021 Dec 3;22(23):13075. doi: 10.3390/ijms222313075 (PMC8658369; doi:10.3390/ijms222313075)
Supplement: Supplementary file 1 [file ijms-22-13075-s001.zip › ijms-1458839-Table S3.xlsx]

## Sheet: Sheet1
Supplementary table 3. The KEGG pathway of DMRs
Term	ID	Input number	Background number	P-Value	Corrected P-Value	ID
Morphine addiction	mmu05032	9	92	0.0129661	0.834832	mmu05032	Substance dependence
Endocrine and other factor-regulated calcium reabsorption	mmu04961	6	55	0.0254854	0.834832	mmu04961	Excretory system
Dilated cardiomyopathy	mmu05414	8	89	0.0280991	0.834832	mmu05414	Cardiovascular disease
Arginine and proline metabolism	mmu00330	6	59	0.0335236	0.834832	mmu00330	Amino acid metabolism
Adrenergic signaling in cardiomyocytes	mmu04261	11	151	0.0399567	0.834832	mmu04261	Circulatory system
Epstein-Barr virus infection	mmu05169	14	212	0.0437068	0.834832	mmu05169	Infectious disease: viral
MAPK signaling pathway	mmu04010	16	253	0.0446617	0.834832	mmu04010	Signal transduction
Melanogenesis	mmu04916	8	100	0.048308	0.834832	mmu04916	Endocrine system
Amoebiasis	mmu05146	9	119	0.0496432	0.834832	mmu05146	Infectious disease: parasitic
Oxytocin signaling pathway	mmu04921	11	158	0.0514231	0.834832	mmu04921	Endocrine system
Signaling pathways regulating pluripotency of stem cells	mmu04550	10	140	0.0538337	0.834832	mmu04550	Cellular community - eukaryotes
Purine metabolism	mmu00230	12	179	0.0538841	0.834832	mmu00230	Nucleotide metabolism	metabolism
Calcium signaling pathway	mmu04020	12	181	0.0574111	0.834832	mmu04020	Signal transduction
Hepatitis B	mmu05161	10	145	0.0642788	0.834832	mmu05161	Infectious disease: viral
GABAergic synapse	mmu04727	7	89	0.0666756	0.834832	mmu04727	Nervous system
GnRH signaling pathway	mmu04912	7	89	0.0666756	0.834832	mmu04912	Endocrine system
Synthesis and degradation of ketone bodies	mmu00072	2	10	0.0712076	0.834832	mmu00072	Lipid metabolism
Axon guidance	mmu04360	9	129	0.0726132	0.834832	mmu04360	Development and regeneration
Carbon metabolism	mmu01200	8	111	0.0761766	0.834832	mmu01200	Global and overview maps（metabolism）
Arrhythmogenic right ventricular cardiomyopathy (ARVC)	mmu05412	6	74	0.0772344	0.834832	mmu05412	Cardiovascular disease
Gastric acid secretion	mmu04971	6	74	0.0772344	0.834832	mmu04971	Digestive system
Cholinergic synapse	mmu04725	8	113	0.0821004	0.834832	mmu04725	Nervous system
Glutamatergic synapse	mmu04724	8	114	0.0851616	0.834832	mmu04724	Nervous system
Butanoate metabolism	mmu00650	3	26	0.0916196	0.834832	mmu00650	Carbohydrate metabolism	metabolism
Biosynthesis of amino acids	mmu01230	6	78	0.0926052	0.834832	mmu01230	Global and overview maps	metabolism
Transcriptional misregulation in cancer	mmu05202	11	178	0.0956196	0.834832	mmu05202	Cancer: overview
Apoptosis	mmu04210	6	82	0.109498	0.86097	mmu04210	Cell growth and death
Neurotrophin signaling pathway	mmu04722	8	123	0.115655	0.86097	mmu04722	Nervous system
Hypertrophic cardiomyopathy (HCM)	mmu05410	6	84	0.118496	0.86097	mmu05410	Cardiovascular disease
Hedgehog signaling pathway	mmu04340	4	49	0.133888	0.86097	mmu04340	Signal transduction
beta-Alanine metabolism	mmu00410	3	32	0.139957	0.86097	mmu00410	Metabolism of other amino acids
Prostate cancer	mmu05215	6	89	0.142523	0.86097	mmu05215	Cancer: specific types
HIF-1 signaling pathway	mmu04066	7	111	0.150516	0.86097	mmu04066	Signal transduction
Valine, leucine and isoleucine degradation	mmu00280	4	52	0.154474	0.86097	mmu00280	Amino acid metabolism
Pantothenate and CoA biosynthesis	mmu00770	2	17	0.155981	0.86097	mmu00770	Metabolism of cofactors and vitamins
Toxoplasmosis	mmu05145	7	113	0.159873	0.86097	mmu05145	Infectious disease: parasitic
Glutathione metabolism	mmu00480	4	53	0.161586	0.86097	mmu00480	Metabolism of other amino acids
Adherens junction	mmu04520	5	74	0.170665	0.86097	mmu04520	Cellular community - eukaryotes
Basal cell carcinoma	mmu05217	4	55	0.176154	0.86097	mmu05217	Cancer: specific types
Proteoglycans in cancer	mmu05205	11	205	0.182581	0.86097	mmu05205	Cancer: overview
2-Oxocarboxylic acid metabolism	mmu01210	2	19	0.182725	0.86097	mmu01210	Global and overview maps	metabolism
One carbon pool by folate	mmu00670	2	19	0.182725	0.86097	mmu00670	Metabolism of cofactors and vitamins
Alanine, aspartate and glutamate metabolism	mmu00250	3	37	0.185351	0.86097	mmu00250	Amino acid metabolism
Salivary secretion	mmu04970	5	77	0.189602	0.86097	mmu04970	Digestive system
Estrogen signaling pathway	mmu04915	6	98	0.190763	0.86097	mmu04915	Endocrine system
Circadian entrainment	mmu04713	6	98	0.190763	0.86097	mmu04713	Environmental adaptation
Glycosaminoglycan biosynthesis - chondroitin sulfate / dermatan sulfate	mmu00532	2	20	0.196335	0.86097	mmu00532	Glycan biosynthesis and metabolism
Pathways in cancer	mmu05200	16	323	0.197365	0.86097	mmu05200	Cancer: overview
Wnt signaling pathway	mmu04310	8	143	0.200913	0.86097	mmu04310	Signal transduction
Glycosaminoglycan degradation	mmu00531	2	21	0.210063	0.86097	mmu00531	Glycan biosynthesis and metabolism
Lysosome	mmu04142	7	123	0.210296	0.86097	mmu04142	Transport and catabolism
Glycine, serine and threonine metabolism	mmu00260	3	40	0.214201	0.86097	mmu00260	Amino acid metabolism
VEGF signaling pathway	mmu04370	4	60	0.214342	0.86097	mmu04370	Signal transduction
Retrograde endocannabinoid signaling	mmu04723	6	103	0.21993	0.86097	mmu04723	Nervous system
TGF-beta signaling pathway	mmu04350	5	82	0.222691	0.86097	mmu04350	Signal transduction
cGMP-PKG signaling pathway	mmu04022	9	170	0.223425	0.86097	mmu04022	Signal transduction
Phenylalanine metabolism	mmu00360	2	23	0.237768	0.86097	mmu00360	Amino acid metabolism
Taste transduction	mmu04742	4	63	0.238257	0.86097	mmu04742	Sensory system
Insulin secretion	mmu04911	5	86	0.250311	0.86097	mmu04911	Endocrine system
Basal transcription factors	mmu03022	3	44	0.253964	0.86097	mmu03022	Transcription
Leishmaniasis	mmu05140	4	65	0.254531	0.86097	mmu05140	Infectious disease: parasitic
Hippo signaling pathway	mmu04390	8	154	0.256174	0.86097	mmu04390	Signal transduction
TNF signaling pathway	mmu04668	6	109	0.25671	0.86097	mmu04668	Signal transduction
ErbB signaling pathway	mmu04012	5	87	0.257349	0.86097	mmu04012	Signal transduction
Gap junction	mmu04540	5	87	0.257349	0.86097	mmu04540	Cellular community - eukaryotes
ECM-receptor interaction	mmu04512	5	88	0.264434	0.86097	mmu04512	Signaling molecules and interaction
Dopaminergic synapse	mmu04728	7	133	0.265727	0.86097	mmu04728	Nervous system
Amphetamine addiction	mmu05031	4	67	0.271023	0.86097	mmu05031	Substance dependence
Renal cell carcinoma	mmu05211	4	67	0.271023	0.86097	mmu05211	Cancer: specific types
Ras signaling pathway	mmu04014	11	229	0.281895	0.86097	mmu04014	Signal transduction
Taurine and hypotaurine metabolism	mmu00430	1	8	0.28898	0.86097	mmu00430	Metabolism of other amino acids
Phenylalanine, tyrosine and tryptophan biosynthesis	mmu00400	1	8	0.28898	0.86097	mmu00400	Amino acid metabolism
PI3K-Akt signaling pathway	mmu04151	16	351	0.292562	0.86097	mmu04151	Signal transduction
Propanoate metabolism	mmu00640	2	27	0.293507	0.86097	mmu00640	Carbohydrate metabolism
Thyroid hormone synthesis	mmu04918	4	71	0.304498	0.86097	mmu04918	Endocrine system
Notch signaling pathway	mmu04330	3	49	0.304889	0.86097	mmu04330	Signal transduction
Fatty acid degradation	mmu00071	3	49	0.304889	0.86097	mmu00071	Lipid metabolism
Cocaine addiction	mmu05030	3	49	0.304889	0.86097	mmu05030	Substance dependence
Homologous recombination	mmu03440	2	28	0.307392	0.86097	mmu03440	Replication and repair
Bile secretion	mmu04976	4	72	0.312942	0.86097	mmu04976	Digestive system
Adipocytokine signaling pathway	mmu04920	4	72	0.312942	0.86097	mmu04920	Endocrine system
Thyroid hormone signaling pathway	mmu04919	6	118	0.314536	0.86097	mmu04919	Endocrine system
Fatty acid metabolism	mmu01212	3	50	0.315149	0.86097	mmu01212	Global and overview maps
Insulin signaling pathway	mmu04910	7	142	0.318597	0.86097	mmu04910	Endocrine system
Rap1 signaling pathway	mmu04015	10	214	0.322793	0.862048	mmu04015	Signal transduction
Pentose phosphate pathway	mmu00030	2	30	0.334982	0.884197	mmu00030	Carbohydrate metabolism
Toll-like receptor signaling pathway	mmu04620	5	101	0.359374	0.937678	mmu04620	Immune system
Inflammatory mediator regulation of TRP channels	mmu04750	6	126	0.367473	0.940215	mmu04750	Sensory system
Chagas disease (American trypanosomiasis)	mmu05142	5	103	0.374208	0.940215	mmu05142	Infectious disease: parasitic
Pancreatic secretion	mmu04972	5	103	0.374208	0.940215	mmu04972	Digestive system
Vascular smooth muscle contraction	mmu04270	6	128	0.380799	0.940215	mmu04270	Circulatory system
Acute myeloid leukemia	mmu05221	3	57	0.386748	0.940215	mmu05221	Cancer: specific types
Peroxisome	mmu04146	4	81	0.38934	0.940215	mmu04146	Transport and catabolism
Phosphatidylinositol signaling system	mmu04070	4	81	0.38934	0.940215	mmu04070	Signal transduction
Ovarian steroidogenesis	mmu04913	3	58	0.396865	0.948299	mmu04913	Endocrine system
Prion diseases	mmu05020	2	35	0.402286	0.950112	mmu05020	Neurodegenerative disease
Endocytosis	mmu04144	10	231	0.407213	0.950112	mmu04144	Transport and catabolism
Focal adhesion	mmu04510	9	207	0.41183	0.950112	mmu04510	Cellular community - eukaryotes
DNA replication	mmu03030	2	36	0.415373	0.950112	mmu03030	Replication and repair
Small cell lung cancer	mmu05222	4	85	0.423042	0.950112	mmu05222	Cancer: specific types
Inositol phosphate metabolism	mmu00562	3	61	0.426922	0.950112	mmu00562	Carbohydrate metabolism
Long-term depression	mmu04730	3	61	0.426922	0.950112	mmu04730	Nervous system
Fc gamma R-mediated phagocytosis	mmu04666	4	88	0.448017	0.955706	mmu04666	Immune system
Tyrosine metabolism	mmu00350	2	39	0.453728	0.955706	mmu00350	Amino acid metabolism
Pyruvate metabolism	mmu00620	2	39	0.453728	0.955706	mmu00620	Carbohydrate metabolism
Colorectal cancer	mmu05210	3	64	0.456434	0.955706	mmu05210	Cancer: specific types
Regulation of actin cytoskeleton	mmu04810	9	217	0.464757	0.955706	mmu04810	Cell motility
Glioma	mmu05214	3	65	0.46613	0.955706	mmu05214	Cancer: specific types
Aldosterone-regulated sodium reabsorption	mmu04960	2	40	0.466191	0.955706	mmu04960	Excretory system
Cysteine and methionine metabolism	mmu00270	2	40	0.466191	0.955706	mmu00270	Amino acid metabolism
Primary bile acid biosynthesis	mmu00120	1	16	0.474978	0.955706	mmu00120	Lipid metabolism
Long-term potentiation	mmu04720	3	66	0.475748	0.955706	mmu04720	Nervous system
Pancreatic cancer	mmu05212	3	66	0.475748	0.955706	mmu05212	Cancer: specific types
Intestinal immune network for IgA production	mmu04672	2	42	0.4906	0.97454	mmu04672	Immune system
RIG-I-like receptor signaling pathway	mmu04622	3	68	0.494738	0.97454	mmu04622	Immune system
cAMP signaling pathway	mmu04024	8	198	0.500708	0.97454	mmu04024	Signal transduction
Other glycan degradation	mmu00511	1	18	0.513319	0.97454	mmu00511	Glycan biosynthesis and metabolism
Fc epsilon RI signaling pathway	mmu04664	3	70	0.513378	0.97454	mmu04664	Immune system
Vasopressin-regulated water reabsorption	mmu04962	2	44	0.514294	0.97454	mmu04962	Excretory system
Melanoma	mmu05218	3	71	0.522559	0.97454	mmu05218	Cancer: specific types
Tuberculosis	mmu05152	7	176	0.523447	0.97454	mmu05152	Infectious disease: bacterial
ABC transporters	mmu02010	2	46	0.537247	0.97454	mmu02010	Membrane transport
Osteoclast differentiation	mmu04380	5	126	0.539874	0.97454	mmu04380	Development and regeneration
Chronic myeloid leukemia	mmu05220	3	73	0.540633	0.97454	mmu05220	Cancer: specific types
NF-kappa B signaling pathway	mmu04064	4	100	0.54373	0.97454	mmu04064	Signal transduction
Renin-angiotensin system	mmu04614	1	20	0.548862	0.97454	mmu04614	Endocrine system
Non-alcoholic fatty liver disease (NAFLD)	mmu04932	6	154	0.549451	0.97454	mmu04932	Endocrine and metabolic disease
Prolactin signaling pathway	mmu04917	3	74	0.54952	0.97454	mmu04917	Endocrine system
Sphingolipid metabolism	mmu00600	2	48	0.55944	0.978005	mmu00600	Lipid metabolism
AMPK signaling pathway	mmu04152	5	129	0.560091	0.978005	mmu04152	Signal transduction
Platelet activation	mmu04611	5	131	0.573318	0.988056	mmu04611	Immune system
Bacterial invasion of epithelial cells	mmu05100	3	77	0.575563	0.988056	mmu05100	Infectious disease: bacterial
Dorso-ventral axis formation	mmu04320	1	22	0.581812	0.988056	mmu04320	Development and regeneration
Serotonergic synapse	mmu04726	5	133	0.586335	0.988056	mmu04726	Nervous system
Salmonella infection	mmu05132	3	79	0.592392	0.988056	mmu05132	Infectious disease: bacterial
Mismatch repair	mmu03430	1	23	0.597374	0.988056	mmu03430	Replication and repair
Amyotrophic lateral sclerosis (ALS)	mmu05014	2	52	0.601508	0.988056	mmu05014	Neurodegenerative disease
Glycosaminoglycan biosynthesis - heparan sulfate / heparin	mmu00534	1	24	0.612358	0.988056	mmu00534	Glycan biosynthesis and metabolism
Rheumatoid arthritis	mmu05323	3	82	0.61681	0.988056	mmu05323	Immune disease
PPAR signaling pathway	mmu03320	3	82	0.61681	0.988056	mmu03320	Endocrine system
Starch and sucrose metabolism	mmu00500	2	54	0.621376	0.988056	mmu00500	Carbohydrate metabolism
Oocyte meiosis	mmu04114	4	111	0.623357	0.988056	mmu04114	Cell growth and death
Ubiquitin mediated proteolysis	mmu04120	5	139	0.624043	0.988056	mmu04120	Folding, sorting and degradation
Biosynthesis of unsaturated fatty acids	mmu01040	1	25	0.626784	0.988056	mmu01040	Lipid metabolism
Glyoxylate and dicarboxylate metabolism	mmu00630	1	26	0.640675	0.996463	mmu00630	Carbohydrate metabolism
Progesterone-mediated oocyte maturation	mmu04914	3	87	0.655257	0.996463	mmu04914	Endocrine system
NOD-like receptor signaling pathway	mmu04621	2	58	0.658798	0.996463	mmu04621	Immune system
Mucin type O-Glycan biosynthesis	mmu00512	1	28	0.666925	0.996463	mmu00512	Glycan biosynthesis and metabolism
Inflammatory bowel disease (IBD)	mmu05321	2	59	0.667677	0.996463	mmu05321	Immune disease
Protein digestion and absorption	mmu04974	3	89	0.669838	0.996463	mmu04974	Digestive system
Parkinson's disease	mmu05012	5	147	0.670977	0.996463	mmu05012	Neurodegenerative disease
Thyroid cancer	mmu05216	1	29	0.679323	0.996463	mmu05216	Cancer: specific types
Synaptic vesicle cycle	mmu04721	2	62	0.693195	0.996463	mmu04721	Nervous system
Cytosolic DNA-sensing pathway	mmu04623	2	63	0.701333	0.996463	mmu04623	Immune system
Other types of O-glycan biosynthesis	mmu00514	1	31	0.702752	0.996463	mmu00514	Glycan biosynthesis and metabolism
Circadian rhythm	mmu04710	1	31	0.702752	0.996463	mmu04710	Environmental adaptation
Nicotinate and nicotinamide metabolism	mmu00760	1	32	0.713817	0.996463	mmu00760	Metabolism of cofactors and vitamins
mRNA surveillance pathway	mmu03015	3	96	0.717284	0.996463	mmu03015	Translation
African trypanosomiasis	mmu05143	1	34	0.734729	0.996463	mmu05143	Infectious disease: parasitic
HTLV-I infection	mmu05166	9	277	0.740148	0.996463	mmu05166	Infectious disease: viral
Fructose and mannose metabolism	mmu00051	1	35	0.744605	0.996463	mmu00051	Carbohydrate metabolism
Oxidative phosphorylation	mmu00190	4	135	0.763904	0.996463	mmu00190	Energy metabolism	Ndufa1,Atp6ap1,Ndufb11,Ndufs4	hyper,Hypo
FoxO signaling pathway	mmu04068	4	135	0.763904	0.996463	mmu04068	Signal transduction
Chemokine signaling pathway	mmu04062	6	196	0.765942	0.996463	mmu04062	Immune system
T cell receptor signaling pathway	mmu04660	3	105	0.770293	0.996463	mmu04660	Immune system
B cell receptor signaling pathway	mmu04662	2	73	0.773183	0.996463	mmu04662	Immune system
Alcoholism	mmu05034	6	199	0.777921	0.996463	mmu05034	Substance dependence
Protein processing in endoplasmic reticulum	mmu04141	5	169	0.779097	0.996463	mmu04141	Folding, sorting and degradation
Pertussis	mmu05133	2	74	0.779468	0.996463	mmu05133	Infectious disease: bacterial
Influenza A	mmu05164	5	170	0.783282	0.996463	mmu05164	Infectious disease: viral
Porphyrin and chlorophyll metabolism	mmu00860	1	40	0.788742	0.996463	mmu00860	Metabolism of cofactors and vitamins
Nicotine addiction	mmu05033	1	40	0.788742	0.996463	mmu05033	Substance dependence
Cardiac muscle contraction	mmu04260	2	78	0.803104	0.996463	mmu04260	Circulatory system
Viral myocarditis	mmu05416	2	78	0.803104	0.996463	mmu05416	Cardiovascular disease
Proteasome	mmu03050	1	45	0.825257	0.996463	mmu03050	Folding, sorting and degradation
Carbohydrate digestion and absorption	mmu04973	1	45	0.825257	0.996463	mmu04973	Digestive system
Nucleotide excision repair	mmu03420	1	45	0.825257	0.996463	mmu03420	Replication and repair
Mineral absorption	mmu04978	1	46	0.831766	0.996463	mmu04978	Digestive system
Hematopoietic cell lineage	mmu04640	2	86	0.843712	0.996463	mmu04640	Immune system
Amino sugar and nucleotide sugar metabolism	mmu00520	1	48	0.844065	0.996463	mmu00520	Carbohydrate metabolism
Malaria	mmu05144	1	48	0.844065	0.996463	mmu05144	Infectious disease: parasitic
Jak-STAT signaling pathway	mmu04630	4	155	0.84667	0.996463	mmu04630	Signal transduction
Type II diabetes mellitus	mmu04930	1	50	0.855466	0.996463	mmu04930	Endocrine and metabolic disease
Lysine degradation	mmu00310	1	51	0.860851	0.996463	mmu00310	Amino acid metabolism
Cell adhesion molecules (CAMs)	mmu04514	4	160	0.86306	0.996463	mmu04514	Signaling molecules and interaction
Endometrial cancer	mmu05213	1	52	0.866035	0.996463	mmu05213	Cancer: specific types
Fanconi anemia pathway	mmu03460	1	52	0.866035	0.996463	mmu03460	Replication and repair
Chemical carcinogenesis	mmu05204	2	92	0.86901	0.996463	mmu05204	Cancer: overview
Viral carcinogenesis	mmu05203	6	229	0.873329	0.996463	mmu05203	Cancer: overview
Allograft rejection	mmu05330	1	54	0.875831	0.996463	mmu05330	Immune disease
Metabolic pathways	mmu01100	41	1256	0.879319	0.996463	mmu01100	Global and overview maps
Glycerolipid metabolism	mmu00561	1	55	0.880458	0.996463	mmu00561	Lipid metabolism
Cytokine-cytokine receptor interaction	mmu04060	7	264	0.880541	0.996463	mmu04060	Signaling molecules and interaction
Non-small cell lung cancer	mmu05223	1	56	0.884912	0.996463	mmu05223	Cancer: specific types
Graft-versus-host disease	mmu05332	1	56	0.884912	0.996463	mmu05332	Immune disease
Legionellosis	mmu05134	1	58	0.893329	0.996463	mmu05134	Infectious disease: bacterial
Herpes simplex infection	mmu05168	5	205	0.894276	0.996463	mmu05168	Infectious disease: viral
Measles	mmu05162	3	137	0.896696	0.996463	mmu05162	Infectious disease: viral
Alzheimer's disease	mmu05010	4	173	0.898806	0.996463	mmu05010	Neurodegenerative disease
Type I diabetes mellitus	mmu04940	1	61	0.904816	0.996463	mmu04940	Endocrine and metabolic disease
mTOR signaling pathway	mmu04150	1	61	0.904816	0.996463	mmu04150	Signal transduction
Pyrimidine metabolism	mmu00240	2	103	0.905848	0.996463	mmu00240	Nucleotide metabolism
Metabolism of xenobiotics by cytochrome P450	mmu00980	1	64	0.915067	0.996463	mmu00980	Xenobiotics biodegradation and metabolism
Glycolysis / Gluconeogenesis	mmu00010	1	65	0.918233	0.996463	mmu00010	Carbohydrate metabolism
Aminoacyl-tRNA biosynthesis	mmu00970	1	66	0.921281	0.996463	mmu00970	Translation
Drug metabolism - cytochrome P450	mmu00982	1	66	0.921281	0.996463	mmu00982	Xenobiotics biodegradation and metabolism
p53 signaling pathway	mmu04115	1	68	0.92704	0.996463	mmu04115	Cell growth and death
Autoimmune thyroid disease	mmu05320	1	69	0.92976	0.996463	mmu05320	Immune disease
Natural killer cell mediated cytotoxicity	mmu04650	2	119	0.942492	0.996463	mmu04650	Immune system
Leukocyte transendothelial migration	mmu04670	2	121	0.945978	0.996463	mmu04670	Immune system
MicroRNAs in cancer	mmu05206	6	270	0.946336	0.996463	mmu05206	Cancer: overview
RNA degradation	mmu03018	1	78	0.950105	0.996463	mmu03018	Folding, sorting and degradation
Cell cycle	mmu04110	2	126	0.953834	0.996463	mmu04110	Cell growth and death
Antigen processing and presentation	mmu04612	1	81	0.955482	0.996463	mmu04612	Immune system
Ribosome biogenesis in eukaryotes	mmu03008	1	81	0.955482	0.996463	mmu03008	Translation
Spliceosome	mmu03040	2	132	0.961824	0.996463	mmu03040	Transcription
Steroid hormone biosynthesis	mmu00140	1	86	0.963188	0.996463	mmu00140	Lipid metabolism
Hepatitis C	mmu05160	2	136	0.966394	0.996463	mmu05160	Infectious disease: viral
Tight junction	mmu04530	2	136	0.966394	0.996463	mmu04530	Cellular community - eukaryotes
Glycerophospholipid metabolism	mmu00564	1	91	0.969562	0.996463	mmu00564	Lipid metabolism
Huntington's disease	mmu05016	3	182	0.970125	0.996463	mmu05016	Neurodegenerative disease
Systemic lupus erythematosus	mmu05322	2	145	0.974831	0.996787	mmu05322	Immune disease
Neuroactive ligand-receptor interaction	mmu04080	5	282	0.983137	1	mmu04080	Signaling molecules and interaction
Phagosome	mmu04145	2	174	0.990262	1	mmu04145	Transport and catabolism
Ribosome	mmu03010	1	145	0.996103	1	mmu03010	Translation
RNA transport	mmu03013	1	166	0.99825	1	mmu03013	Translation
Olfactory transduction	mmu04740	3	1079	1	1	mmu04740	Sensory system
